# Supplementary material for: A PIF‐regulated switch in cell axis growth drives cotyledon expansion through tissue‐specific cell expansion and division
Source: Plant J. 2025 May 16;122(4):e70196. doi: 10.1111/tpj.70196 (PMC12083523; doi:10.1111/tpj.70196)
Supplement: Supplementary file 5 — Table S1. Gene lists corresponding to the light‐regulated gene sets defined in Figure 3. These genes were identified based on their light‐responsiveness in cotyledon and hypocotyl organs and their regulation by PIFs (Sun et al., 2016) and retrograde signaling (RS; Zhao et al., 2019). [file TPJ-122-0-s001.xlsx]

## Sheet: Hoja1
Supplemental Table 1. Gene lists corresponding to the light-regulated gene sets defined in Figure 3.
These genes were identified based on their light-responsiveness in cotyledon and hypocotyl organs (Sun et al. 2015) and their regulation by PIFs (Sun et al. 2015) and retrograde signaling (RS; Zhao et al. 2019)
Locus	Name	Group	Subgroup	PIFq and RS-regulated
AT1G01780	PLIM2B	Light DOWN Cot	Cot specific	Yes
AT1G05810	ARA	Light DOWN Cot	Cot specific	Yes
AT1G13640	PI4KG6	Light DOWN Cot	Cot specific	Yes
AT1G14860	NUDT18	Light DOWN Cot	Cot specific	Yes
AT1G14870	PCR2	Light DOWN Cot	Cot specific	Yes
AT1G15230	NA	Light DOWN Cot	Cot specific	Yes
AT1G15800	NA	Light DOWN Cot	Cot specific	Yes
AT1G17530	TIM23-1	Light DOWN Cot	Cot specific	Yes
AT1G19610	PDF1.4	Light DOWN Cot	Cot specific	Yes
AT1G20900	AHL27	Light DOWN Cot	Cot specific	Yes
AT1G23052	NA	Light DOWN Cot	Cot specific	Yes
AT1G26270	PI4KG5	Light DOWN Cot	Cot specific	Yes
AT1G26665	MED10B	Light DOWN Cot	Cot specific	Yes
AT1G31750	NA	Light DOWN Cot	Cot specific	Yes
AT1G32640	MYC2	Light DOWN Cot	Cot specific	Yes
AT1G45145	TRX5	Light DOWN Cot	Cot specific	Yes
AT1G46768	RAP2-1	Light DOWN Cot	Cot specific	Yes
AT1G50640	ERF3	Light DOWN Cot	Cot specific	Yes
AT1G69600	ZHD11	Light DOWN Cot	Cot specific	Yes
AT1G75540	BBX21	Light DOWN Cot	Cot specific	Yes
AT1G76180	ERD14	Light DOWN Cot	Cot specific	Yes
AT1G80570	FBL14	Light DOWN Cot	Cot specific	Yes
AT2G17036	NA	Light DOWN Cot	Cot specific	Yes
AT2G18050	HIS1-3	Light DOWN Cot	Cot specific	Yes
AT2G18350	ZHD6	Light DOWN Cot	Cot specific	Yes
AT2G23120	NA	Light DOWN Cot	Cot specific	Yes
AT2G26355	NA	Light DOWN Cot	Cot specific	Yes
AT2G26650	AKT1	Light DOWN Cot	Cot specific	Yes
AT2G35170	NA	Light DOWN Cot	Cot specific	Yes
AT2G36320	SAP4	Light DOWN Cot	Cot specific	Yes
AT2G37130	PER21	Light DOWN Cot	Cot specific	Yes
AT2G37410	TIM17-2	Light DOWN Cot	Cot specific	Yes
AT2G37678	FHY1	Light DOWN Cot	Cot specific	Yes
AT2G38530	LTP2	Light DOWN Cot	Cot specific	Yes
AT2G40110	NA	Light DOWN Cot	Cot specific	Yes
AT2G41780	NA	Light DOWN Cot	Cot specific	Yes
AT3G01520	NA	Light DOWN Cot	Cot specific	Yes
AT3G01970	WRKY45	Light DOWN Cot	Cot specific	Yes
AT3G03170	NA	Light DOWN Cot	Cot specific	Yes
AT3G07130	PAP15	Light DOWN Cot	Cot specific	Yes
AT3G07560	PEX13	Light DOWN Cot	Cot specific	Yes
AT3G11580	ARF32	Light DOWN Cot	Cot specific	Yes
AT3G14680	CYP72A14	Light DOWN Cot	Cot specific	Yes
AT3G15500	NAC055	Light DOWN Cot	Cot specific	Yes
AT3G16190	NA	Light DOWN Cot	Cot specific	Yes
AT3G19580	AZF2	Light DOWN Cot	Cot specific	Yes
AT3G20810	JMJD5	Light DOWN Cot	Cot specific	Yes
AT3G21090	ABCG15	Light DOWN Cot	Cot specific	Yes
AT3G23790	AAE16	Light DOWN Cot	Cot specific	Yes
AT3G24240	RCH2	Light DOWN Cot	Cot specific	Yes
AT3G24927	NA	Light DOWN Cot	Cot specific	Yes
AT3G27210	Y-2	Light DOWN Cot	Cot specific	Yes
AT3G48115	NA	Light DOWN Cot	Cot specific	Yes
AT3G49790	NA	Light DOWN Cot	Cot specific	Yes
AT3G51075	NA	Light DOWN Cot	Cot specific	Yes
AT4G01610	NA	Light DOWN Cot	Cot specific	Yes
AT4G04620	ATG8B	Light DOWN Cot	Cot specific	Yes
AT4G06744	NA	Light DOWN Cot	Cot specific	Yes
AT4G08290	NA	Light DOWN Cot	Cot specific	Yes
AT4G09830	NA	Light DOWN Cot	Cot specific	Yes
AT4G10380	NIP5-1	Light DOWN Cot	Cot specific	Yes
AT4G16745	NA	Light DOWN Cot	Cot specific	Yes
AT4G27130	NA	Light DOWN Cot	Cot specific	Yes
AT4G28240	NA	Light DOWN Cot	Cot specific	Yes
AT4G30460	NA	Light DOWN Cot	Cot specific	Yes
AT4G34881	NA	Light DOWN Cot	Cot specific	Yes
AT4G34970	ADF9	Light DOWN Cot	Cot specific	Yes
AT4G36515	NA	Light DOWN Cot	Cot specific	Yes
AT4G36900	RAP2-10	Light DOWN Cot	Cot specific	Yes
AT4G36930	SPT	Light DOWN Cot	Cot specific	Yes
AT4G38580	HIPP26	Light DOWN Cot	Cot specific	Yes
AT4G39070	BBX20	Light DOWN Cot	Cot specific	Yes
AT5G01670	NA	Light DOWN Cot	Cot specific	Yes
AT5G04470	SIM	Light DOWN Cot	Cot specific	Yes
AT5G04770	CAT6	Light DOWN Cot	Cot specific	Yes
AT5G06370	NA	Light DOWN Cot	Cot specific	Yes
AT5G06570	CXE15	Light DOWN Cot	Cot specific	Yes
AT5G10300	HNL	Light DOWN Cot	Cot specific	Yes
AT5G14840	NA	Light DOWN Cot	Cot specific	Yes
AT5G16360	NA	Light DOWN Cot	Cot specific	Yes
AT5G19740	NA	Light DOWN Cot	Cot specific	Yes
AT5G19860	NA	Light DOWN Cot	Cot specific	Yes
AT5G21020	NA	Light DOWN Cot	Cot specific	Yes
AT5G22890	NA	Light DOWN Cot	Cot specific	Yes
AT5G24735	NA	Light DOWN Cot	Cot specific	Yes
AT5G25830	GATA12	Light DOWN Cot	Cot specific	Yes
AT5G27890	NA	Light DOWN Cot	Cot specific	Yes
AT5G33395	NA	Light DOWN Cot	Cot specific	Yes
AT5G41761	NA	Light DOWN Cot	Cot specific	Yes
AT5G42825	NA	Light DOWN Cot	Cot specific	Yes
AT5G48412	NA	Light DOWN Cot	Cot specific	Yes
AT5G57900	SKIP1	Light DOWN Cot	Cot specific	Yes
AT5G60460	NA	Light DOWN Cot	Cot specific	Yes
AT5G60680	NA	Light DOWN Cot	Cot specific	Yes
AT5G64260	EXL2	Light DOWN Cot	Cot specific	Yes
AT5G65207	NA	Light DOWN Cot	Cot specific	Yes
AT5G65660	NA	Light DOWN Cot	Cot specific	Yes
AT5G66170	STR18	Light DOWN Cot	Cot specific	Yes
AT5G66390	PER72	Light DOWN Cot	Cot specific	Yes
AT5G66480	NA	Light DOWN Cot	Cot specific	Yes
AT1G01470	LEA14	Light DOWN Cot	Up in Hyp	Yes
AT1G15500	AATP2	Light DOWN Cot	Up in Hyp	Yes
AT1G58030	CAT2	Light DOWN Cot	Up in Hyp	Yes
AT1G64110	NA	Light DOWN Cot	Up in Hyp	Yes
AT1G70420	NA	Light DOWN Cot	Up in Hyp	Yes
AT2G33060	AtRLP27	Light DOWN Cot	Up in Hyp	Yes
AT3G10450	SCPL7	Light DOWN Cot	Up in Hyp	Yes
AT3G16410	NSP4	Light DOWN Cot	Up in Hyp	Yes
AT3G50980	XERO1	Light DOWN Cot	Up in Hyp	Yes
AT3G63010	GID1B	Light DOWN Cot	Up in Hyp	Yes
AT4G08950	EXO	Light DOWN Cot	Up in Hyp	Yes
AT4G14010	RALFL32	Light DOWN Cot	Up in Hyp	Yes
AT4G16750	ERF039	Light DOWN Cot	Up in Hyp	Yes
AT4G27410	NAC072	Light DOWN Cot	Up in Hyp	Yes
AT5G13200	NA	Light DOWN Cot	Up in Hyp	Yes
AT5G39410	NA	Light DOWN Cot	Up in Hyp	Yes
AT5G62200	NA	Light DOWN Cot	Up in Hyp	Yes
AT1G01030	NGA3	Light DOWN Cot	Cot specific
AT1G01180	NA	Light DOWN Cot	Cot specific
AT1G01360	PYL9	Light DOWN Cot	Cot specific
AT1G01448	NA	Light DOWN Cot	Cot specific
AT1G01500	NA	Light DOWN Cot	Cot specific
AT1G01720	NAC002	Light DOWN Cot	Cot specific
AT1G02050	PKSA	Light DOWN Cot	Cot specific
AT1G02060	NA	Light DOWN Cot	Cot specific
AT1G02065	SPL8	Light DOWN Cot	Cot specific
AT1G02100	NA	Light DOWN Cot	Cot specific
AT1G02110	NA	Light DOWN Cot	Cot specific
AT1G02260	NA	Light DOWN Cot	Cot specific
AT1G02300	NA	Light DOWN Cot	Cot specific
AT1G02305	NA	Light DOWN Cot	Cot specific
AT1G02340	HFR1	Light DOWN Cot	Cot specific
AT1G02400	GA2OX6	Light DOWN Cot	Cot specific
AT1G02620	NA	Light DOWN Cot	Cot specific
AT1G02660	NA	Light DOWN Cot	Cot specific
AT1G02816	NA	Light DOWN Cot	Cot specific
AT1G02840	SR34	Light DOWN Cot	Cot specific
AT1G02920	GSTF7	Light DOWN Cot	Cot specific
AT1G02960	NA	Light DOWN Cot	Cot specific
AT1G03030	NA	Light DOWN Cot	Cot specific
AT1G03106	NA	Light DOWN Cot	Cot specific
AT1G03220	NA	Light DOWN Cot	Cot specific
AT1G03290	NA	Light DOWN Cot	Cot specific
AT1G03380	ATG18G	Light DOWN Cot	Cot specific
AT1G03550	SCAMP2	Light DOWN Cot	Cot specific
AT1G03990	FAO1	Light DOWN Cot	Cot specific
AT1G04280	NA	Light DOWN Cot	Cot specific
AT1G04310	ERS2	Light DOWN Cot	Cot specific
AT1G04770	NA	Light DOWN Cot	Cot specific
AT1G04970	NA	Light DOWN Cot	Cot specific
AT1G05890	ARI5	Light DOWN Cot	Cot specific
AT1G05960	NA	Light DOWN Cot	Cot specific
AT1G06010	NA	Light DOWN Cot	Cot specific
AT1G06110	SKIP16	Light DOWN Cot	Cot specific
AT1G06250	NA	Light DOWN Cot	Cot specific
AT1G06265	NA	Light DOWN Cot	Cot specific
AT1G06320	NA	Light DOWN Cot	Cot specific
AT1G06370	NA	Light DOWN Cot	Cot specific
AT1G06420	NA	Light DOWN Cot	Cot specific
AT1G06580	NA	Light DOWN Cot	Cot specific
AT1G06620	NA	Light DOWN Cot	Cot specific
AT1G06700	PTI11	Light DOWN Cot	Cot specific
AT1G06923	NA	Light DOWN Cot	Cot specific
AT1G07230	NPC1	Light DOWN Cot	Cot specific
AT1G07240	UGT71C5	Light DOWN Cot	Cot specific
AT1G07530	SCL14	Light DOWN Cot	Cot specific
AT1G07745	RAD51D	Light DOWN Cot	Cot specific
AT1G08210	NA	Light DOWN Cot	Cot specific
AT1G08230	GAT1	Light DOWN Cot	Cot specific
AT1G08460	HDA8	Light DOWN Cot	Cot specific
AT1G08630	THA1	Light DOWN Cot	Cot specific
AT1G08820	PVA22	Light DOWN Cot	Cot specific
AT1G08900	SUGTL3	Light DOWN Cot	Cot specific
AT1G09010	EBM	Light DOWN Cot	Cot specific
AT1G09070	SRC2	Light DOWN Cot	Cot specific
AT1G09195	NA	Light DOWN Cot	Cot specific
AT1G09280	STR6	Light DOWN Cot	Cot specific
AT1G09410	PCMP-H18	Light DOWN Cot	Cot specific
AT1G09420	G6PD4	Light DOWN Cot	Cot specific
AT1G09430	ACLA-3	Light DOWN Cot	Cot specific
AT1G09530	PIF3	Light DOWN Cot	Cot specific
AT1G09710	NA	Light DOWN Cot	Cot specific
AT1G09770	CDC5	Light DOWN Cot	Cot specific
AT1G09910	NA	Light DOWN Cot	Cot specific
AT1G10095	NA	Light DOWN Cot	Cot specific
AT1G10600	AMSH2	Light DOWN Cot	Cot specific
AT1G10610	BHLH90	Light DOWN Cot	Cot specific
AT1G10660	NA	Light DOWN Cot	Cot specific
AT1G10730	AP1M1	Light DOWN Cot	Cot specific
AT1G10970	ZIP4	Light DOWN Cot	Cot specific
AT1G11020	NA	Light DOWN Cot	Cot specific
AT1G11250	SYP125	Light DOWN Cot	Cot specific
AT1G11270	NA	Light DOWN Cot	Cot specific
AT1G11400	PYM	Light DOWN Cot	Cot specific
AT1G11480	NA	Light DOWN Cot	Cot specific
AT1G11730	B3GALT1	Light DOWN Cot	Cot specific
AT1G11910	APA1	Light DOWN Cot	Cot specific
AT1G11960	NA	Light DOWN Cot	Cot specific
AT1G12210	RFL1	Light DOWN Cot	Cot specific
AT1G12220	RPS5	Light DOWN Cot	Cot specific
AT1G12230	NA	Light DOWN Cot	Cot specific
AT1G12280	NA	Light DOWN Cot	Cot specific
AT1G12290	NA	Light DOWN Cot	Cot specific
AT1G12610	DREB1F	Light DOWN Cot	Cot specific
AT1G12970	PIRL3	Light DOWN Cot	Cot specific
AT1G13540	NA	Light DOWN Cot	Cot specific
AT1G13570	NA	Light DOWN Cot	Cot specific
AT1G13980	GN	Light DOWN Cot	Cot specific
AT1G13990	NA	Light DOWN Cot	Cot specific
AT1G14070	FUT7	Light DOWN Cot	Cot specific
AT1G14530	THH1	Light DOWN Cot	Cot specific
AT1G14590	NA	Light DOWN Cot	Cot specific
AT1G14600	NA	Light DOWN Cot	Cot specific
AT1G14660	NHX8	Light DOWN Cot	Cot specific
AT1G14740	OBE3	Light DOWN Cot	Cot specific
AT1G14780	NA	Light DOWN Cot	Cot specific
AT1G14790	RDR1	Light DOWN Cot	Cot specific
AT1G14890	NA	Light DOWN Cot	Cot specific
AT1G14900	HMGA	Light DOWN Cot	Cot specific
AT1G15010	NA	Light DOWN Cot	Cot specific
AT1G15020	QSOX1	Light DOWN Cot	Cot specific
AT1G15740	NA	Light DOWN Cot	Cot specific
AT1G15760	NA	Light DOWN Cot	Cot specific
AT1G15880	GOS11	Light DOWN Cot	Cot specific
AT1G15885	NA	Light DOWN Cot	Cot specific
AT1G16180	NA	Light DOWN Cot	Cot specific
AT1G16240	SYP51	Light DOWN Cot	Cot specific
AT1G16916	NA	Light DOWN Cot	Cot specific
AT1G16930	NA	Light DOWN Cot	Cot specific
AT1G17230	NA	Light DOWN Cot	Cot specific
AT1G17380	TIFY11A	Light DOWN Cot	Cot specific
AT1G17410	NA	Light DOWN Cot	Cot specific
AT1G17450	NA	Light DOWN Cot	Cot specific
AT1G17470	DRG1	Light DOWN Cot	Cot specific
AT1G17600	NA	Light DOWN Cot	Cot specific
AT1G17610	NA	Light DOWN Cot	Cot specific
AT1G17640	NA	Light DOWN Cot	Cot specific
AT1G17745	PGDH2	Light DOWN Cot	Cot specific
AT1G17810	TIP3-2	Light DOWN Cot	Cot specific
AT1G17860	NA	Light DOWN Cot	Cot specific
AT1G18260	HRD3A	Light DOWN Cot	Cot specific
AT1G18290	NA	Light DOWN Cot	Cot specific
AT1G18570	MYB51	Light DOWN Cot	Cot specific
AT1G18690	GT4	Light DOWN Cot	Cot specific
AT1G18773	NA	Light DOWN Cot	Cot specific
AT1G18990	MYOB5	Light DOWN Cot	Cot specific
AT1G19110	NA	Light DOWN Cot	Cot specific
AT1G19310	NA	Light DOWN Cot	Cot specific
AT1G19396	NA	Light DOWN Cot	Cot specific
AT1G19397	NA	Light DOWN Cot	Cot specific
AT1G19570	DHAR1	Light DOWN Cot	Cot specific
AT1G19600	NA	Light DOWN Cot	Cot specific
AT1G19660	BBD2	Light DOWN Cot	Cot specific
AT1G19680	NA	Light DOWN Cot	Cot specific
AT1G19830	NA	Light DOWN Cot	Cot specific
AT1G20050	HYD1	Light DOWN Cot	Cot specific
AT1G20400	NA	Light DOWN Cot	Cot specific
AT1G20490	NA	Light DOWN Cot	Cot specific
AT1G20620	CAT3	Light DOWN Cot	Cot specific
AT1G20650	NA	Light DOWN Cot	Cot specific
AT1G20691	NA	Light DOWN Cot	Cot specific
AT1G20880	NA	Light DOWN Cot	Cot specific
AT1G21000	NA	Light DOWN Cot	Cot specific
AT1G21060	NA	Light DOWN Cot	Cot specific
AT1G21130	NA	Light DOWN Cot	Cot specific
AT1G21680	NA	Light DOWN Cot	Cot specific
AT1G21770	NA	Light DOWN Cot	Cot specific
AT1G22040	NA	Light DOWN Cot	Cot specific
AT1G22160	NA	Light DOWN Cot	Cot specific
AT1G22180	NA	Light DOWN Cot	Cot specific
AT1G22190	RAP2-13	Light DOWN Cot	Cot specific
AT1G22275	ZYP1B	Light DOWN Cot	Cot specific
AT1G22370	UGT85A5	Light DOWN Cot	Cot specific
AT1G22870	NA	Light DOWN Cot	Cot specific
AT1G22890	NA	Light DOWN Cot	Cot specific
AT1G22930	NA	Light DOWN Cot	Cot specific
AT1G23020	FRO3	Light DOWN Cot	Cot specific
AT1G23710	NA	Light DOWN Cot	Cot specific
AT1G23870	TPS9	Light DOWN Cot	Cot specific
AT1G23960	NA	Light DOWN Cot	Cot specific
AT1G24330	PUB6	Light DOWN Cot	Cot specific
AT1G24560	NA	Light DOWN Cot	Cot specific
AT1G25175	NA	Light DOWN Cot	Cot specific
AT1G25210	LPXC1	Light DOWN Cot	Cot specific
AT1G25240	NA	Light DOWN Cot	Cot specific
AT1G25320	NA	Light DOWN Cot	Cot specific
AT1G25370	NA	Light DOWN Cot	Cot specific
AT1G25480	ALMT4	Light DOWN Cot	Cot specific
AT1G25560	TEM1	Light DOWN Cot	Cot specific
AT1G26260	BHLH76	Light DOWN Cot	Cot specific
AT1G26290	NA	Light DOWN Cot	Cot specific
AT1G26580	NA	Light DOWN Cot	Cot specific
AT1G26670	VTI12	Light DOWN Cot	Cot specific
AT1G26930	NA	Light DOWN Cot	Cot specific
AT1G26940	CYP23	Light DOWN Cot	Cot specific
AT1G27150	NA	Light DOWN Cot	Cot specific
AT1G27290	NA	Light DOWN Cot	Cot specific
AT1G27520	MNS5	Light DOWN Cot	Cot specific
AT1G27590	NA	Light DOWN Cot	Cot specific
AT1G27650	U2AF35A	Light DOWN Cot	Cot specific
AT1G27750	NA	Light DOWN Cot	Cot specific
AT1G28070	NA	Light DOWN Cot	Cot specific
AT1G28360	ERF12	Light DOWN Cot	Cot specific
AT1G28370	ERF11	Light DOWN Cot	Cot specific
AT1G28410	NA	Light DOWN Cot	Cot specific
AT1G29120	NA	Light DOWN Cot	Cot specific
AT1G29230	CIPK18	Light DOWN Cot	Cot specific
AT1G29260	PEX7	Light DOWN Cot	Cot specific
AT1G29395	COR413IM1	Light DOWN Cot	Cot specific
AT1G29400	ML5	Light DOWN Cot	Cot specific
AT1G29760	NA	Light DOWN Cot	Cot specific
AT1G29970	RPL18AA	Light DOWN Cot	Cot specific
AT1G30220	INT2	Light DOWN Cot	Cot specific
AT1G30230	NA	Light DOWN Cot	Cot specific
AT1G30270	CIPK23	Light DOWN Cot	Cot specific
AT1G30500	NFYA7	Light DOWN Cot	Cot specific
AT1G30590	NA	Light DOWN Cot	Cot specific
AT1G30640	NA	Light DOWN Cot	Cot specific
AT1G30720	NA	Light DOWN Cot	Cot specific
AT1G30755	NA	Light DOWN Cot	Cot specific
AT1G31290	37834	Light DOWN Cot	Cot specific
AT1G31350	SKIP25	Light DOWN Cot	Cot specific
AT1G31430	PCMP-E55	Light DOWN Cot	Cot specific
AT1G31812	ACBP6	Light DOWN Cot	Cot specific
AT1G31814	FRL2	Light DOWN Cot	Cot specific
AT1G31820	NA	Light DOWN Cot	Cot specific
AT1G31830	NA	Light DOWN Cot	Cot specific
AT1G32415	PCMP-E56	Light DOWN Cot	Cot specific
AT1G32560	NA	Light DOWN Cot	Cot specific
AT1G32583	TDL1	Light DOWN Cot	Cot specific
AT1G32700	NA	Light DOWN Cot	Cot specific
AT1G33050	NA	Light DOWN Cot	Cot specific
AT1G33265	FAX4	Light DOWN Cot	Cot specific
AT1G33350	PCMP-E57	Light DOWN Cot	Cot specific
AT1G33612	NA	Light DOWN Cot	Cot specific
AT1G33615	NA	Light DOWN Cot	Cot specific
AT1G34150	NA	Light DOWN Cot	Cot specific
AT1G34300	NA	Light DOWN Cot	Cot specific
AT1G34370	STOP1	Light DOWN Cot	Cot specific
AT1G35516	NA	Light DOWN Cot	Cot specific
AT1G35660	NA	Light DOWN Cot	Cot specific
AT1G35710	NA	Light DOWN Cot	Cot specific
AT1G36070	NA	Light DOWN Cot	Cot specific
AT1G37150	HCS2	Light DOWN Cot	Cot specific
AT1G42990	BZIP60	Light DOWN Cot	Cot specific
AT1G43245	SDG41	Light DOWN Cot	Cot specific
AT1G43590	NA	Light DOWN Cot	Cot specific
AT1G43640	TULP5	Light DOWN Cot	Cot specific
AT1G43700	VIP1	Light DOWN Cot	Cot specific
AT1G43770	NA	Light DOWN Cot	Cot specific
AT1G43886	NA	Light DOWN Cot	Cot specific
AT1G44120	NA	Light DOWN Cot	Cot specific
AT1G44130	NA	Light DOWN Cot	Cot specific
AT1G44750	PUP11	Light DOWN Cot	Cot specific
AT1G45050	UBC15	Light DOWN Cot	Cot specific
AT1G45130	BGAL5	Light DOWN Cot	Cot specific
AT1G45163	NA	Light DOWN Cot	Cot specific
AT1G47565	NA	Light DOWN Cot	Cot specific
AT1G47960	C/VIF1	Light DOWN Cot	Cot specific
AT1G47990	GA2OX4	Light DOWN Cot	Cot specific
AT1G48300	NA	Light DOWN Cot	Cot specific
AT1G48530	NA	Light DOWN Cot	Cot specific
AT1G48550	NA	Light DOWN Cot	Cot specific
AT1G48660	NA	Light DOWN Cot	Cot specific
AT1G49200	ATL75	Light DOWN Cot	Cot specific
AT1G49360	NA	Light DOWN Cot	Cot specific
AT1G49470	NA	Light DOWN Cot	Cot specific
AT1G49480	REM19	Light DOWN Cot	Cot specific
AT1G49600	RBP47A	Light DOWN Cot	Cot specific
AT1G49620	KRP7	Light DOWN Cot	Cot specific
AT1G49730	NA	Light DOWN Cot	Cot specific
AT1G50290	NA	Light DOWN Cot	Cot specific
AT1G50480	THFS	Light DOWN Cot	Cot specific
AT1G50940	ETFA	Light DOWN Cot	Cot specific
AT1G51130	NSE4A	Light DOWN Cot	Cot specific
AT1G51200	SAP2	Light DOWN Cot	Cot specific
AT1G51760	ILL4	Light DOWN Cot	Cot specific
AT1G52200	PCR8	Light DOWN Cot	Cot specific
AT1G52710	NA	Light DOWN Cot	Cot specific
AT1G52720	NA	Light DOWN Cot	Cot specific
AT1G52855	NA	Light DOWN Cot	Cot specific
AT1G53160	SPL4	Light DOWN Cot	Cot specific
AT1G53165	ATMAP4K ALPHA1	Light DOWN Cot	Cot specific
AT1G53170	ERF8	Light DOWN Cot	Cot specific
AT1G53180	NA	Light DOWN Cot	Cot specific
AT1G53190	NA	Light DOWN Cot	Cot specific
AT1G53280	DJ1B	Light DOWN Cot	Cot specific
AT1G53320	TULP7	Light DOWN Cot	Cot specific
AT1G53400	NA	Light DOWN Cot	Cot specific
AT1G53450	NA	Light DOWN Cot	Cot specific
AT1G53710	NA	Light DOWN Cot	Cot specific
AT1G53720	CYP59	Light DOWN Cot	Cot specific
AT1G53780	RPT1B	Light DOWN Cot	Cot specific
AT1G53785	NA	Light DOWN Cot	Cot specific
AT1G53790	NA	Light DOWN Cot	Cot specific
AT1G53860	NA	Light DOWN Cot	Cot specific
AT1G54080	UBP1A	Light DOWN Cot	Cot specific
AT1G54115	CCX4	Light DOWN Cot	Cot specific
AT1G54340	ICDH	Light DOWN Cot	Cot specific
AT1G54870	NA	Light DOWN Cot	Cot specific
AT1G54920	NA	Light DOWN Cot	Cot specific
AT1G55110	IDD7	Light DOWN Cot	Cot specific
AT1G55152	NA	Light DOWN Cot	Cot specific
AT1G55520	TBP2	Light DOWN Cot	Cot specific
AT1G55675	NA	Light DOWN Cot	Cot specific
AT1G55760	NA	Light DOWN Cot	Cot specific
AT1G55880	NA	Light DOWN Cot	Cot specific
AT1G56090	NA	Light DOWN Cot	Cot specific
AT1G56130	NA	Light DOWN Cot	Cot specific
AT1G56150	SAUR71	Light DOWN Cot	Cot specific
AT1G56210	NA	Light DOWN Cot	Cot specific
AT1G56220	NA	Light DOWN Cot	Cot specific
AT1G56280	ATDI19	Light DOWN Cot	Cot specific
AT1G56460	NA	Light DOWN Cot	Cot specific
AT1G56612	NA	Light DOWN Cot	Cot specific
AT1G57790	NA	Light DOWN Cot	Cot specific
AT1G58235	NA	Light DOWN Cot	Cot specific
AT1G58400	NA	Light DOWN Cot	Cot specific
AT1G59580	MPK2	Light DOWN Cot	Cot specific
AT1G59830	PP2A1	Light DOWN Cot	Cot specific
AT1G59900	E1 ALPHA	Light DOWN Cot	Cot specific
AT1G60140	TPS10	Light DOWN Cot	Cot specific
AT1G60200	NA	Light DOWN Cot	Cot specific
AT1G60430	ARPC3	Light DOWN Cot	Cot specific
AT1G60440	PANK1	Light DOWN Cot	Cot specific
AT1G60450	GOLS7	Light DOWN Cot	Cot specific
AT1G60505	NA	Light DOWN Cot	Cot specific
AT1G60960	IRT3	Light DOWN Cot	Cot specific
AT1G61180	NA	Light DOWN Cot	Cot specific
AT1G61420	NA	Light DOWN Cot	Cot specific
AT1G61690	NA	Light DOWN Cot	Cot specific
AT1G61970	NA	Light DOWN Cot	Cot specific
AT1G62040	ATG8C	Light DOWN Cot	Cot specific
AT1G62190	FAD4L1	Light DOWN Cot	Cot specific
AT1G62290	APA2	Light DOWN Cot	Cot specific
AT1G62310	NA	Light DOWN Cot	Cot specific
AT1G62360	STM	Light DOWN Cot	Cot specific
AT1G62810	NA	Light DOWN Cot	Cot specific
AT1G62914	NA	Light DOWN Cot	Cot specific
AT1G63080	NA	Light DOWN Cot	Cot specific
AT1G63140	NA	Light DOWN Cot	Cot specific
AT1G63180	UGE3	Light DOWN Cot	Cot specific
AT1G63460	GPX8	Light DOWN Cot	Cot specific
AT1G63720	NA	Light DOWN Cot	Cot specific
AT1G63740	NA	Light DOWN Cot	Cot specific
AT1G63760	ARI6	Light DOWN Cot	Cot specific
AT1G63800	UBC5	Light DOWN Cot	Cot specific
AT1G64065	NA	Light DOWN Cot	Cot specific
AT1G64370	NA	Light DOWN Cot	Cot specific
AT1G65180	NA	Light DOWN Cot	Cot specific
AT1G65340	CYP96A3	Light DOWN Cot	Cot specific
AT1G65370	NA	Light DOWN Cot	Cot specific
AT1G66180	NA	Light DOWN Cot	Cot specific
AT1G66480	NA	Light DOWN Cot	Cot specific
AT1G66780	NA	Light DOWN Cot	Cot specific
AT1G66920	NA	Light DOWN Cot	Cot specific
AT1G67040	NA	Light DOWN Cot	Cot specific
AT1G67310	CMTA4	Light DOWN Cot	Cot specific
AT1G67600	NA	Light DOWN Cot	Cot specific
AT1G67792	NA	Light DOWN Cot	Cot specific
AT1G67810	SUFE2	Light DOWN Cot	Cot specific
AT1G67860	NA	Light DOWN Cot	Cot specific
AT1G67870	NA	Light DOWN Cot	Cot specific
AT1G67910	NA	Light DOWN Cot	Cot specific
AT1G68190	NA	Light DOWN Cot	Cot specific
AT1G68300	NA	Light DOWN Cot	Cot specific
AT1G68740	PHO1-H1	Light DOWN Cot	Cot specific
AT1G68872	NA	Light DOWN Cot	Cot specific
AT1G69020	NA	Light DOWN Cot	Cot specific
AT1G69220	SIK1	Light DOWN Cot	Cot specific
AT1G69230	SP1L2	Light DOWN Cot	Cot specific
AT1G69252	NA	Light DOWN Cot	Cot specific
AT1G69270	RPK1	Light DOWN Cot	Cot specific
AT1G69450	NA	Light DOWN Cot	Cot specific
AT1G69510	NA	Light DOWN Cot	Cot specific
AT1G69587	NA	Light DOWN Cot	Cot specific
AT1G70140	FH8	Light DOWN Cot	Cot specific
AT1G70290	TPS8	Light DOWN Cot	Cot specific
AT1G70300	POT6	Light DOWN Cot	Cot specific
AT1G70518	NA	Light DOWN Cot	Cot specific
AT1G70530	CRK3	Light DOWN Cot	Cot specific
AT1G70590	NA	Light DOWN Cot	Cot specific
AT1G70620	NA	Light DOWN Cot	Cot specific
AT1G70830	MLP28	Light DOWN Cot	Cot specific
AT1G70850	MLP34	Light DOWN Cot	Cot specific
AT1G70890	MLP43	Light DOWN Cot	Cot specific
AT1G71080	NA	Light DOWN Cot	Cot specific
AT1G71180	NA	Light DOWN Cot	Cot specific
AT1G71410	NA	Light DOWN Cot	Cot specific
AT1G71697	CK1	Light DOWN Cot	Cot specific
AT1G71790	NA	Light DOWN Cot	Cot specific
AT1G71870	NA	Light DOWN Cot	Cot specific
AT1G71880	SUC1	Light DOWN Cot	Cot specific
AT1G71960	ABCG25	Light DOWN Cot	Cot specific
AT1G71970	NA	Light DOWN Cot	Cot specific
AT1G71990	FUT13	Light DOWN Cot	Cot specific
AT1G72120	NPF5.14	Light DOWN Cot	Cot specific
AT1G72680	CAD1	Light DOWN Cot	Cot specific
AT1G72690	NA	Light DOWN Cot	Cot specific
AT1G72820	NA	Light DOWN Cot	Cot specific
AT1G72840	NA	Light DOWN Cot	Cot specific
AT1G72940	NA	Light DOWN Cot	Cot specific
AT1G73066	NA	Light DOWN Cot	Cot specific
AT1G73130	NA	Light DOWN Cot	Cot specific
AT1G73380	NA	Light DOWN Cot	Cot specific
AT1G73500	MKK9	Light DOWN Cot	Cot specific
AT1G73970	NA	Light DOWN Cot	Cot specific
AT1G74170	AtRLP13	Light DOWN Cot	Cot specific
AT1G74180	AtRLP14	Light DOWN Cot	Cot specific
AT1G74450	NA	Light DOWN Cot	Cot specific
AT1G74458	NA	Light DOWN Cot	Cot specific
AT1G74650	ATY13	Light DOWN Cot	Cot specific
AT1G74920	ALDH10A8	Light DOWN Cot	Cot specific
AT1G74930	ERF018	Light DOWN Cot	Cot specific
AT1G75130	CYP721A1	Light DOWN Cot	Cot specific
AT1G75295	NA	Light DOWN Cot	Cot specific
AT1G75530	NA	Light DOWN Cot	Cot specific
AT1G75770	NA	Light DOWN Cot	Cot specific
AT1G75800	NA	Light DOWN Cot	Cot specific
AT1G75820	CLV1	Light DOWN Cot	Cot specific
AT1G75960	AAE8	Light DOWN Cot	Cot specific
AT1G76150	ECH2	Light DOWN Cot	Cot specific
AT1G76460	NA	Light DOWN Cot	Cot specific
AT1G76650	CML38	Light DOWN Cot	Cot specific
AT1G76820	NA	Light DOWN Cot	Cot specific
AT1G77000	SKP2B	Light DOWN Cot	Cot specific
AT1G77180	SKIP	Light DOWN Cot	Cot specific
AT1G77210	STP14	Light DOWN Cot	Cot specific
AT1G77370	GRXC3	Light DOWN Cot	Cot specific
AT1G77690	LAX3	Light DOWN Cot	Cot specific
AT1G77710	NA	Light DOWN Cot	Cot specific
AT1G77860	KOM	Light DOWN Cot	Cot specific
AT1G77870	MUB5	Light DOWN Cot	Cot specific
AT1G77880	NA	Light DOWN Cot	Cot specific
AT1G77920	TGA7	Light DOWN Cot	Cot specific
AT1G78150	NA	Light DOWN Cot	Cot specific
AT1G78265	NA	Light DOWN Cot	Cot specific
AT1G78270	UGT85A4	Light DOWN Cot	Cot specific
AT1G78670	GGH3	Light DOWN Cot	Cot specific
AT1G78750	NA	Light DOWN Cot	Cot specific
AT1G78890	NA	Light DOWN Cot	Cot specific
AT1G79220	NA	Light DOWN Cot	Cot specific
AT1G79245	NA	Light DOWN Cot	Cot specific
AT1G79360	37530	Light DOWN Cot	Cot specific
AT1G79440	ALDH5F1	Light DOWN Cot	Cot specific
AT1G79670	WAKL22	Light DOWN Cot	Cot specific
AT1G79750	NADP-ME4	Light DOWN Cot	Cot specific
AT1G80110	PP2B11	Light DOWN Cot	Cot specific
AT1G80210	BRCC36A	Light DOWN Cot	Cot specific
AT1G80460	GLPK	Light DOWN Cot	Cot specific
AT1G80550	NA	Light DOWN Cot	Cot specific
AT1G80920	ATJ8	Light DOWN Cot	Cot specific
AT2G01080	NA	Light DOWN Cot	Cot specific
AT2G01130	NA	Light DOWN Cot	Cot specific
AT2G01300	NA	Light DOWN Cot	Cot specific
AT2G01450	MPK17	Light DOWN Cot	Cot specific
AT2G01490	PAHX	Light DOWN Cot	Cot specific
AT2G01540	NA	Light DOWN Cot	Cot specific
AT2G01650	PUX2	Light DOWN Cot	Cot specific
AT2G01930	BPC1	Light DOWN Cot	Cot specific
AT2G01940	SGR5	Light DOWN Cot	Cot specific
AT2G02060	NA	Light DOWN Cot	Cot specific
AT2G02070	IDD5	Light DOWN Cot	Cot specific
AT2G02080	IDD4	Light DOWN Cot	Cot specific
AT2G02170	NA	Light DOWN Cot	Cot specific
AT2G02220	PSKR1	Light DOWN Cot	Cot specific
AT2G02390	GSTZ1	Light DOWN Cot	Cot specific
AT2G02570	NA	Light DOWN Cot	Cot specific
AT2G03330	NA	Light DOWN Cot	Cot specific
AT2G03890	PI4KG7	Light DOWN Cot	Cot specific
AT2G04240	XERICO	Light DOWN Cot	Cot specific
AT2G04540	KAS	Light DOWN Cot	Cot specific
AT2G04690	NA	Light DOWN Cot	Cot specific
AT2G04940	NA	Light DOWN Cot	Cot specific
AT2G05380	GRP3S	Light DOWN Cot	Cot specific
AT2G06005	FIP1	Light DOWN Cot	Cot specific
AT2G06200	GRF6	Light DOWN Cot	Cot specific
AT2G07000	NA	Light DOWN Cot	Cot specific
AT2G11240	NA	Light DOWN Cot	Cot specific
AT2G11880	NA	Light DOWN Cot	Cot specific
AT2G12190	NA	Light DOWN Cot	Cot specific
AT2G12460	NA	Light DOWN Cot	Cot specific
AT2G12462	NA	Light DOWN Cot	Cot specific
AT2G12490	NA	Light DOWN Cot	Cot specific
AT2G13130	NA	Light DOWN Cot	Cot specific
AT2G13420	NA	Light DOWN Cot	Cot specific
AT2G13547	NA	Light DOWN Cot	Cot specific
AT2G13960	NA	Light DOWN Cot	Cot specific
AT2G14080	NA	Light DOWN Cot	Cot specific
AT2G14170	ALDH6B2	Light DOWN Cot	Cot specific
AT2G14220	NA	Light DOWN Cot	Cot specific
AT2G14800	NA	Light DOWN Cot	Cot specific
AT2G14910	NA	Light DOWN Cot	Cot specific
AT2G15230	LIP1	Light DOWN Cot	Cot specific
AT2G15240	NA	Light DOWN Cot	Cot specific
AT2G15480	UGT73B5	Light DOWN Cot	Cot specific
AT2G15490	UGT73B4	Light DOWN Cot	Cot specific
AT2G15695	NA	Light DOWN Cot	Cot specific
AT2G15960	NA	Light DOWN Cot	Cot specific
AT2G16390	DRD1	Light DOWN Cot	Cot specific
AT2G16595	NA	Light DOWN Cot	Cot specific
AT2G16750	NA	Light DOWN Cot	Cot specific
AT2G17030	SKIP23	Light DOWN Cot	Cot specific
AT2G17110	NA	Light DOWN Cot	Cot specific
AT2G17520	IRE1A	Light DOWN Cot	Cot specific
AT2G17570	NA	Light DOWN Cot	Cot specific
AT2G17787	NA	Light DOWN Cot	Cot specific
AT2G17840	ERD7	Light DOWN Cot	Cot specific
AT2G17990	NA	Light DOWN Cot	Cot specific
AT2G18100	NA	Light DOWN Cot	Cot specific
AT2G18170	MPK7	Light DOWN Cot	Cot specific
AT2G18250	COAD	Light DOWN Cot	Cot specific
AT2G18540	NA	Light DOWN Cot	Cot specific
AT2G19110	HMA4	Light DOWN Cot	Cot specific
AT2G19460	NA	Light DOWN Cot	Cot specific
AT2G19590	ACO1	Light DOWN Cot	Cot specific
AT2G20100	BHLH133	Light DOWN Cot	Cot specific
AT2G20400	NA	Light DOWN Cot	Cot specific
AT2G20550	NA	Light DOWN Cot	Cot specific
AT2G20950	NA	Light DOWN Cot	Cot specific
AT2G21260	NA	Light DOWN Cot	Cot specific
AT2G22080	NA	Light DOWN Cot	Cot specific
AT2G22122	NA	Light DOWN Cot	Cot specific
AT2G22450	RIBA2	Light DOWN Cot	Cot specific
AT2G22660	GRDP1	Light DOWN Cot	Cot specific
AT2G22690	NA	Light DOWN Cot	Cot specific
AT2G22780	PMDH1	Light DOWN Cot	Cot specific
AT2G22790	NA	Light DOWN Cot	Cot specific
AT2G23680	NA	Light DOWN Cot	Cot specific
AT2G24160	NA	Light DOWN Cot	Cot specific
AT2G24250	NA	Light DOWN Cot	Cot specific
AT2G24280	NA	Light DOWN Cot	Cot specific
AT2G25010	NA	Light DOWN Cot	Cot specific
AT2G25590	NA	Light DOWN Cot	Cot specific
AT2G25690	NA	Light DOWN Cot	Cot specific
AT2G25850	PAPS2	Light DOWN Cot	Cot specific
AT2G25890	NA	Light DOWN Cot	Cot specific
AT2G25910	NA	Light DOWN Cot	Cot specific
AT2G25964	NA	Light DOWN Cot	Cot specific
AT2G26030	NA	Light DOWN Cot	Cot specific
AT2G26210	NA	Light DOWN Cot	Cot specific
AT2G26215	NA	Light DOWN Cot	Cot specific
AT2G26230	NA	Light DOWN Cot	Cot specific
AT2G26300	GPA1	Light DOWN Cot	Cot specific
AT2G26455	NA	Light DOWN Cot	Cot specific
AT2G27310	NA	Light DOWN Cot	Cot specific
AT2G27340	NA	Light DOWN Cot	Cot specific
AT2G27500	NA	Light DOWN Cot	Cot specific
AT2G27550	CEN	Light DOWN Cot	Cot specific
AT2G27830	NA	Light DOWN Cot	Cot specific
AT2G28040	NA	Light DOWN Cot	Cot specific
AT2G28120	NA	Light DOWN Cot	Cot specific
AT2G28140	NA	Light DOWN Cot	Cot specific
AT2G28440	NA	Light DOWN Cot	Cot specific
AT2G28570	NA	Light DOWN Cot	Cot specific
AT2G28670	DIR10	Light DOWN Cot	Cot specific
AT2G28840	XBAT31	Light DOWN Cot	Cot specific
AT2G28910	CXIP4	Light DOWN Cot	Cot specific
AT2G28940	NA	Light DOWN Cot	Cot specific
AT2G29020	NA	Light DOWN Cot	Cot specific
AT2G29400	TOPP1	Light DOWN Cot	Cot specific
AT2G29480	GSTU2	Light DOWN Cot	Cot specific
AT2G29490	GSTU1	Light DOWN Cot	Cot specific
AT2G29660	NA	Light DOWN Cot	Cot specific
AT2G29990	NDA2	Light DOWN Cot	Cot specific
AT2G30210	LAC3	Light DOWN Cot	Cot specific
AT2G30370	EPFL6	Light DOWN Cot	Cot specific
AT2G30440	TPP1	Light DOWN Cot	Cot specific
AT2G31280	BHLH155	Light DOWN Cot	Cot specific
AT2G31350	GLX2-5	Light DOWN Cot	Cot specific
AT2G31600	NA	Light DOWN Cot	Cot specific
AT2G31800	NA	Light DOWN Cot	Cot specific
AT2G31880	SOBIR1	Light DOWN Cot	Cot specific
AT2G31902	NA	Light DOWN Cot	Cot specific
AT2G31990	NA	Light DOWN Cot	Cot specific
AT2G32090	NA	Light DOWN Cot	Cot specific
AT2G32430	B3GALT3	Light DOWN Cot	Cot specific
AT2G32520	NA	Light DOWN Cot	Cot specific
AT2G32660	AtRLP22	Light DOWN Cot	Cot specific
AT2G32880	NA	Light DOWN Cot	Cot specific
AT2G33000	NA	Light DOWN Cot	Cot specific
AT2G33150	PED1	Light DOWN Cot	Cot specific
AT2G33230	YUC7	Light DOWN Cot	Cot specific
AT2G33510	NA	Light DOWN Cot	Cot specific
AT2G33580	LYK5	Light DOWN Cot	Cot specific
AT2G33740	CUTA	Light DOWN Cot	Cot specific
AT2G33770	UBC24	Light DOWN Cot	Cot specific
AT2G34315	NA	Light DOWN Cot	Cot specific
AT2G34650	PID	Light DOWN Cot	Cot specific
AT2G34690	ACD11	Light DOWN Cot	Cot specific
AT2G35140	NA	Light DOWN Cot	Cot specific
AT2G35160	SUVH5	Light DOWN Cot	Cot specific
AT2G35680	DSP8	Light DOWN Cot	Cot specific
AT2G35760	NA	Light DOWN Cot	Cot specific
AT2G36270	ABI5	Light DOWN Cot	Cot specific
AT2G36420	NA	Light DOWN Cot	Cot specific
AT2G36430	NA	Light DOWN Cot	Cot specific
AT2G36780	UGT73C3	Light DOWN Cot	Cot specific
AT2G36900	MEMB11	Light DOWN Cot	Cot specific
AT2G37150	NA	Light DOWN Cot	Cot specific
AT2G37200	NA	Light DOWN Cot	Cot specific
AT2G37390	NAKR2	Light DOWN Cot	Cot specific
AT2G37478	CPuORF52	Light DOWN Cot	Cot specific
AT2G37480	NA	Light DOWN Cot	Cot specific
AT2G37760	AKR4C8	Light DOWN Cot	Cot specific
AT2G37840	NA	Light DOWN Cot	Cot specific
AT2G37925	COPT4	Light DOWN Cot	Cot specific
AT2G38260	NA	Light DOWN Cot	Cot specific
AT2G38800	NA	Light DOWN Cot	Cot specific
AT2G38820	NA	Light DOWN Cot	Cot specific
AT2G38830	NA	Light DOWN Cot	Cot specific
AT2G39100	NA	Light DOWN Cot	Cot specific
AT2G39310	JAL22	Light DOWN Cot	Cot specific
AT2G39400	NA	Light DOWN Cot	Cot specific
AT2G39580	NA	Light DOWN Cot	Cot specific
AT2G39705	RTFL8	Light DOWN Cot	Cot specific
AT2G39920	NA	Light DOWN Cot	Cot specific
AT2G39980	NA	Light DOWN Cot	Cot specific
AT2G40085	NA	Light DOWN Cot	Cot specific
AT2G40640	PUB63	Light DOWN Cot	Cot specific
AT2G40970	MYBC1	Light DOWN Cot	Cot specific
AT2G41010	CAMBP25	Light DOWN Cot	Cot specific
AT2G41180	SIB2	Light DOWN Cot	Cot specific
AT2G41200	NA	Light DOWN Cot	Cot specific
AT2G41340	NRPD5B	Light DOWN Cot	Cot specific
AT2G41430	ERD15	Light DOWN Cot	Cot specific
AT2G41530	SFGH	Light DOWN Cot	Cot specific
AT2G41550	NA	Light DOWN Cot	Cot specific
AT2G41710	NA	Light DOWN Cot	Cot specific
AT2G42010	PLDBETA1	Light DOWN Cot	Cot specific
AT2G42160	BRIZ1	Light DOWN Cot	Cot specific
AT2G42170	NA	Light DOWN Cot	Cot specific
AT2G42320	NA	Light DOWN Cot	Cot specific
AT2G42330	STIPL2	Light DOWN Cot	Cot specific
AT2G42400	VOZ2	Light DOWN Cot	Cot specific
AT2G42780	NA	Light DOWN Cot	Cot specific
AT2G42790	CSY3	Light DOWN Cot	Cot specific
AT2G42920	PCMP-E75	Light DOWN Cot	Cot specific
AT2G43210	PUX11	Light DOWN Cot	Cot specific
AT2G43350	GPX3	Light DOWN Cot	Cot specific
AT2G43430	GLX2-1	Light DOWN Cot	Cot specific
AT2G43620	NA	Light DOWN Cot	Cot specific
AT2G43690	LECRK53	Light DOWN Cot	Cot specific
AT2G43700	LECRK54	Light DOWN Cot	Cot specific
AT2G43920	HOL2	Light DOWN Cot	Cot specific
AT2G43970	LARP6B	Light DOWN Cot	Cot specific
AT2G44080	ARL	Light DOWN Cot	Cot specific
AT2G44180	MAP2A	Light DOWN Cot	Cot specific
AT2G44570	AtGH9B12	Light DOWN Cot	Cot specific
AT2G44995	NA	Light DOWN Cot	Cot specific
AT2G45170	ATG8E	Light DOWN Cot	Cot specific
AT2G45250	NA	Light DOWN Cot	Cot specific
AT2G45380	NA	Light DOWN Cot	Cot specific
AT2G45620	NA	Light DOWN Cot	Cot specific
AT2G45910	PUB33	Light DOWN Cot	Cot specific
AT2G45980	NA	Light DOWN Cot	Cot specific
AT2G46220	NA	Light DOWN Cot	Cot specific
AT2G46260	NA	Light DOWN Cot	Cot specific
AT2G46490	NA	Light DOWN Cot	Cot specific
AT2G46550	NA	Light DOWN Cot	Cot specific
AT2G46600	KIC	Light DOWN Cot	Cot specific
AT2G46660	CYP78A6	Light DOWN Cot	Cot specific
AT2G46690	SAUR32	Light DOWN Cot	Cot specific
AT2G46840	ATDUF4	Light DOWN Cot	Cot specific
AT2G46870	NGA1	Light DOWN Cot	Cot specific
AT2G46900	NA	Light DOWN Cot	Cot specific
AT2G47060	NA	Light DOWN Cot	Cot specific
AT2G47420	NA	Light DOWN Cot	Cot specific
AT2G47600	MHX	Light DOWN Cot	Cot specific
AT3G01100	HYP1	Light DOWN Cot	Cot specific
AT3G01200	RP2	Light DOWN Cot	Cot specific
AT3G01430	NA	Light DOWN Cot	Cot specific
AT3G01470	HAT5	Light DOWN Cot	Cot specific
AT3G01560	NA	Light DOWN Cot	Cot specific
AT3G01750	NA	Light DOWN Cot	Cot specific
AT3G01770	GTE11	Light DOWN Cot	Cot specific
AT3G01890	NA	Light DOWN Cot	Cot specific
AT3G02065	RH41	Light DOWN Cot	Cot specific
AT3G02300	NA	Light DOWN Cot	Cot specific
AT3G02340	NA	Light DOWN Cot	Cot specific
AT3G02610	S-ACP-DES2	Light DOWN Cot	Cot specific
AT3G02700	NA	Light DOWN Cot	Cot specific
AT3G03020	NA	Light DOWN Cot	Cot specific
AT3G03180	NA	Light DOWN Cot	Cot specific
AT3G03310	LCAT3	Light DOWN Cot	Cot specific
AT3G03330	NA	Light DOWN Cot	Cot specific
AT3G03380	DEGP7	Light DOWN Cot	Cot specific
AT3G03520	NPC3	Light DOWN Cot	Cot specific
AT3G03640	BGLU25	Light DOWN Cot	Cot specific
AT3G04160	SNRNP48	Light DOWN Cot	Cot specific
AT3G04181	NA	Light DOWN Cot	Cot specific
AT3G04350	NA	Light DOWN Cot	Cot specific
AT3G04690	ANX1	Light DOWN Cot	Cot specific
AT3G04930	NA	Light DOWN Cot	Cot specific
AT3G05190	NA	Light DOWN Cot	Cot specific
AT3G05250	NA	Light DOWN Cot	Cot specific
AT3G05290	PNC1	Light DOWN Cot	Cot specific
AT3G05370	AtRLP31	Light DOWN Cot	Cot specific
AT3G05470	FH11	Light DOWN Cot	Cot specific
AT3G05580	TOPP9	Light DOWN Cot	Cot specific
AT3G05660	AtRLP33	Light DOWN Cot	Cot specific
AT3G05675	NA	Light DOWN Cot	Cot specific
AT3G06210	NA	Light DOWN Cot	Cot specific
AT3G06300	P4H2	Light DOWN Cot	Cot specific
AT3G06500	INVC	Light DOWN Cot	Cot specific
AT3G06590	BHLH148	Light DOWN Cot	Cot specific
AT3G06640	NA	Light DOWN Cot	Cot specific
AT3G06780	NA	Light DOWN Cot	Cot specific
AT3G06810	IBR3	Light DOWN Cot	Cot specific
AT3G06860	MFP2	Light DOWN Cot	Cot specific
AT3G07274	NA	Light DOWN Cot	Cot specific
AT3G07280	NA	Light DOWN Cot	Cot specific
AT3G07525	ATG10	Light DOWN Cot	Cot specific
AT3G07780	OBE1	Light DOWN Cot	Cot specific
AT3G07870	NA	Light DOWN Cot	Cot specific
AT3G08840	NA	Light DOWN Cot	Cot specific
AT3G09030	NA	Light DOWN Cot	Cot specific
AT3G09160	NA	Light DOWN Cot	Cot specific
AT3G09260	BGLU23	Light DOWN Cot	Cot specific
AT3G09320	PAT16	Light DOWN Cot	Cot specific
AT3G09470	NA	Light DOWN Cot	Cot specific
AT3G09800	NA	Light DOWN Cot	Cot specific
AT3G10030	NA	Light DOWN Cot	Cot specific
AT3G10120	NA	Light DOWN Cot	Cot specific
AT3G10190	CML36	Light DOWN Cot	Cot specific
AT3G10250	NA	Light DOWN Cot	Cot specific
AT3G10290	NA	Light DOWN Cot	Cot specific
AT3G10300	CML49	Light DOWN Cot	Cot specific
AT3G10360	APUM4	Light DOWN Cot	Cot specific
AT3G10550	MTM1	Light DOWN Cot	Cot specific
AT3G10572	NA	Light DOWN Cot	Cot specific
AT3G10770	NA	Light DOWN Cot	Cot specific
AT3G10930	NA	Light DOWN Cot	Cot specific
AT3G11010	AtRLP34	Light DOWN Cot	Cot specific
AT3G11020	DREB2B	Light DOWN Cot	Cot specific
AT3G11080	AtRLP35	Light DOWN Cot	Cot specific
AT3G11100	NA	Light DOWN Cot	Cot specific
AT3G11240	ATE2	Light DOWN Cot	Cot specific
AT3G11410	PP2CA	Light DOWN Cot	Cot specific
AT3G11450	NA	Light DOWN Cot	Cot specific
AT3G11820	SYP121	Light DOWN Cot	Cot specific
AT3G11930	NA	Light DOWN Cot	Cot specific
AT3G12120	FAD2	Light DOWN Cot	Cot specific
AT3G12203	SCPL17	Light DOWN Cot	Cot specific
AT3G12520	SULTR4;2	Light DOWN Cot	Cot specific
AT3G12760	NA	Light DOWN Cot	Cot specific
AT3G12915	NA	Light DOWN Cot	Cot specific
AT3G13175	NA	Light DOWN Cot	Cot specific
AT3G13340	NA	Light DOWN Cot	Cot specific
AT3G13404	NA	Light DOWN Cot	Cot specific
AT3G13405	MIR169A	Light DOWN Cot	Cot specific
AT3G13500	NA	Light DOWN Cot	Cot specific
AT3G13700	NA	Light DOWN Cot	Cot specific
AT3G13730	CYP90D1	Light DOWN Cot	Cot specific
AT3G14010	CID4	Light DOWN Cot	Cot specific
AT3G14100	UBP1C	Light DOWN Cot	Cot specific
AT3G14430	NA	Light DOWN Cot	Cot specific
AT3G14460	NA	Light DOWN Cot	Cot specific
AT3G14590	NTMC2T6.2	Light DOWN Cot	Cot specific
AT3G14595	NA	Light DOWN Cot	Cot specific
AT3G14610	CYP72A7	Light DOWN Cot	Cot specific
AT3G14630	CYP72A9	Light DOWN Cot	Cot specific
AT3G14750	FLXL1	Light DOWN Cot	Cot specific
AT3G14960	B3GALT13	Light DOWN Cot	Cot specific
AT3G14990	DJ1A	Light DOWN Cot	Cot specific
AT3G15070	NA	Light DOWN Cot	Cot specific
AT3G15160	NA	Light DOWN Cot	Cot specific
AT3G15210	ERF4	Light DOWN Cot	Cot specific
AT3G15220	NA	Light DOWN Cot	Cot specific
AT3G15290	NA	Light DOWN Cot	Cot specific
AT3G15355	UBC25	Light DOWN Cot	Cot specific
AT3G15400	ATA20	Light DOWN Cot	Cot specific
AT3G15530	NA	Light DOWN Cot	Cot specific
AT3G15570	NA	Light DOWN Cot	Cot specific
AT3G15580	ATG8I	Light DOWN Cot	Cot specific
AT3G15730	PLDALPHA1	Light DOWN Cot	Cot specific
AT3G16030	CES101	Light DOWN Cot	Cot specific
AT3G16450	JAL33	Light DOWN Cot	Cot specific
AT3G16460	JAL34	Light DOWN Cot	Cot specific
AT3G16500	IAA26	Light DOWN Cot	Cot specific
AT3G16510	NA	Light DOWN Cot	Cot specific
AT3G16640	TCTP	Light DOWN Cot	Cot specific
AT3G16740	NA	Light DOWN Cot	Cot specific
AT3G17000	UBC32	Light DOWN Cot	Cot specific
AT3G17020	NA	Light DOWN Cot	Cot specific
AT3G17070	PER29	Light DOWN Cot	Cot specific
AT3G17365	NA	Light DOWN Cot	Cot specific
AT3G17460	NA	Light DOWN Cot	Cot specific
AT3G17626	NA	Light DOWN Cot	Cot specific
AT3G17668	ENA	Light DOWN Cot	Cot specific
AT3G18010	WOX1	Light DOWN Cot	Cot specific
AT3G18035	HON4	Light DOWN Cot	Cot specific
AT3G18215	NA	Light DOWN Cot	Cot specific
AT3G18230	NA	Light DOWN Cot	Cot specific
AT3G18295	NA	Light DOWN Cot	Cot specific
AT3G18530	NA	Light DOWN Cot	Cot specific
AT3G18535	NA	Light DOWN Cot	Cot specific
AT3G18770	NA	Light DOWN Cot	Cot specific
AT3G18960	NA	Light DOWN Cot	Cot specific
AT3G19860	BHLH121	Light DOWN Cot	Cot specific
AT3G19990	NA	Light DOWN Cot	Cot specific
AT3G20015	ASPG2	Light DOWN Cot	Cot specific
AT3G20083	CYP705A16	Light DOWN Cot	Cot specific
AT3G20120	CYP705A21	Light DOWN Cot	Cot specific
AT3G20250	APUM5	Light DOWN Cot	Cot specific
AT3G20770	EIN3	Light DOWN Cot	Cot specific
AT3G20898	NA	Light DOWN Cot	Cot specific
AT3G20920	NA	Light DOWN Cot	Cot specific
AT3G21230	4CL4	Light DOWN Cot	Cot specific
AT3G21351	NA	Light DOWN Cot	Cot specific
AT3G21460	GRXS10	Light DOWN Cot	Cot specific
AT3G22142	NA	Light DOWN Cot	Cot specific
AT3G22200	POP2	Light DOWN Cot	Cot specific
AT3G22440	FRL4A	Light DOWN Cot	Cot specific
AT3G22961	NA	Light DOWN Cot	Cot specific
AT3G23260	NA	Light DOWN Cot	Cot specific
AT3G23490	CYN	Light DOWN Cot	Cot specific
AT3G23560	ALF5	Light DOWN Cot	Cot specific
AT3G23930	NA	Light DOWN Cot	Cot specific
AT3G24000	PCMP-H87	Light DOWN Cot	Cot specific
AT3G24740	NA	Light DOWN Cot	Cot specific
AT3G24982	ATRLP40	Light DOWN Cot	Cot specific
AT3G25010	AtRLP41	Light DOWN Cot	Cot specific
AT3G25020	AtRLP42	Light DOWN Cot	Cot specific
AT3G25495	NA	Light DOWN Cot	Cot specific
AT3G25730	ARF14	Light DOWN Cot	Cot specific
AT3G26240	NA	Light DOWN Cot	Cot specific
AT3G26300	CYP71B34	Light DOWN Cot	Cot specific
AT3G26690	NUDT13	Light DOWN Cot	Cot specific
AT3G26890	NA	Light DOWN Cot	Cot specific
AT3G27340	NA	Light DOWN Cot	Cot specific
AT3G27420	NA	Light DOWN Cot	Cot specific
AT3G27440	UKL5	Light DOWN Cot	Cot specific
AT3G27460	NA	Light DOWN Cot	Cot specific
AT3G27610	NA	Light DOWN Cot	Cot specific
AT3G27997	NA	Light DOWN Cot	Cot specific
AT3G28740	CYP81D11	Light DOWN Cot	Cot specific
AT3G28950	NA	Light DOWN Cot	Cot specific
AT3G29035	ATNAC3	Light DOWN Cot	Cot specific
AT3G29670	PMAT2	Light DOWN Cot	Cot specific
AT3G30580	NA	Light DOWN Cot	Cot specific
AT3G31023	NA	Light DOWN Cot	Cot specific
AT3G32925	NA	Light DOWN Cot	Cot specific
AT3G32980	PER32	Light DOWN Cot	Cot specific
AT3G43790	ZIFL2	Light DOWN Cot	Cot specific
AT3G44713	NA	Light DOWN Cot	Cot specific
AT3G44798	NA	Light DOWN Cot	Cot specific
AT3G45100	SETH2	Light DOWN Cot	Cot specific
AT3G45310	NA	Light DOWN Cot	Cot specific
AT3G45390	NA	Light DOWN Cot	Cot specific
AT3G45420	LECRK14	Light DOWN Cot	Cot specific
AT3G45600	TET3	Light DOWN Cot	Cot specific
AT3G45770	NA	Light DOWN Cot	Cot specific
AT3G47160	NA	Light DOWN Cot	Cot specific
AT3G47610	NA	Light DOWN Cot	Cot specific
AT3G47680	NA	Light DOWN Cot	Cot specific
AT3G48170	ALDH10A9	Light DOWN Cot	Cot specific
AT3G48195	NA	Light DOWN Cot	Cot specific
AT3G48330	PIMT1	Light DOWN Cot	Cot specific
AT3G48380	NA	Light DOWN Cot	Cot specific
AT3G48520	CYP94B3	Light DOWN Cot	Cot specific
AT3G48530	KING1	Light DOWN Cot	Cot specific
AT3G48680	GAMMACAL2	Light DOWN Cot	Cot specific
AT3G49490	NA	Light DOWN Cot	Cot specific
AT3G49590	NA	Light DOWN Cot	Cot specific
AT3G49950	SCL32	Light DOWN Cot	Cot specific
AT3G50000	CKA2	Light DOWN Cot	Cot specific
AT3G50210	NA	Light DOWN Cot	Cot specific
AT3G50260	ERF011	Light DOWN Cot	Cot specific
AT3G50310	MAPKKK20	Light DOWN Cot	Cot specific
AT3G50340	NA	Light DOWN Cot	Cot specific
AT3G50740	UGT72E1	Light DOWN Cot	Cot specific
AT3G50760	GATL2	Light DOWN Cot	Cot specific
AT3G50900	NA	Light DOWN Cot	Cot specific
AT3G51000	NA	Light DOWN Cot	Cot specific
AT3G51110	NA	Light DOWN Cot	Cot specific
AT3G51340	NA	Light DOWN Cot	Cot specific
AT3G51350	NA	Light DOWN Cot	Cot specific
AT3G51430	SSL5	Light DOWN Cot	Cot specific
AT3G51810	EM1	Light DOWN Cot	Cot specific
AT3G51840	ACX4	Light DOWN Cot	Cot specific
AT3G51880	HMGB1	Light DOWN Cot	Cot specific
AT3G52060	NA	Light DOWN Cot	Cot specific
AT3G52070	NA	Light DOWN Cot	Cot specific
AT3G52240	NA	Light DOWN Cot	Cot specific
AT3G52280	GTE6	Light DOWN Cot	Cot specific
AT3G52290	IQD3	Light DOWN Cot	Cot specific
AT3G52530	NA	Light DOWN Cot	Cot specific
AT3G52710	NA	Light DOWN Cot	Cot specific
AT3G52850	VSR1	Light DOWN Cot	Cot specific
AT3G52870	NA	Light DOWN Cot	Cot specific
AT3G53040	NA	Light DOWN Cot	Cot specific
AT3G53100	NA	Light DOWN Cot	Cot specific
AT3G53310	REM20	Light DOWN Cot	Cot specific
AT3G53402	CPuORF46	Light DOWN Cot	Cot specific
AT3G53410	LUL2	Light DOWN Cot	Cot specific
AT3G53540	NA	Light DOWN Cot	Cot specific
AT3G53670	NA	Light DOWN Cot	Cot specific
AT3G54363	NA	Light DOWN Cot	Cot specific
AT3G54366	NA	Light DOWN Cot	Cot specific
AT3G54850	PUB14	Light DOWN Cot	Cot specific
AT3G55610	P5CSB	Light DOWN Cot	Cot specific
AT3G55770	WLIM2B	Light DOWN Cot	Cot specific
AT3G56170	CAN1	Light DOWN Cot	Cot specific
AT3G56620	NA	Light DOWN Cot	Cot specific
AT3G56960	PIP5K4	Light DOWN Cot	Cot specific
AT3G57050	CBL	Light DOWN Cot	Cot specific
AT3G57170	NA	Light DOWN Cot	Cot specific
AT3G57300	INO80	Light DOWN Cot	Cot specific
AT3G57470	NA	Light DOWN Cot	Cot specific
AT3G58640	NA	Light DOWN Cot	Cot specific
AT3G58670	PCO5	Light DOWN Cot	Cot specific
AT3G58900	NA	Light DOWN Cot	Cot specific
AT3G59330	NA	Light DOWN Cot	Cot specific
AT3G59940	SKIP20	Light DOWN Cot	Cot specific
AT3G60030	SPL12	Light DOWN Cot	Cot specific
AT3G60070	NA	Light DOWN Cot	Cot specific
AT3G60080	NA	Light DOWN Cot	Cot specific
AT3G60250	CKB3	Light DOWN Cot	Cot specific
AT3G60490	ERF035	Light DOWN Cot	Cot specific
AT3G60520	NA	Light DOWN Cot	Cot specific
AT3G60530	GATA4	Light DOWN Cot	Cot specific
AT3G60600	PVA11	Light DOWN Cot	Cot specific
AT3G60640	ATG8G	Light DOWN Cot	Cot specific
AT3G60965	NA	Light DOWN Cot	Cot specific
AT3G61010	NA	Light DOWN Cot	Cot specific
AT3G61070	PEX11E	Light DOWN Cot	Cot specific
AT3G61200	NA	Light DOWN Cot	Cot specific
AT3G61210	NA	Light DOWN Cot	Cot specific
AT3G61410	NA	Light DOWN Cot	Cot specific
AT3G61490	NA	Light DOWN Cot	Cot specific
AT3G61700	NA	Light DOWN Cot	Cot specific
AT3G62290	ARFA1E	Light DOWN Cot	Cot specific
AT3G62650	NA	Light DOWN Cot	Cot specific
AT3G62700	ABCC14	Light DOWN Cot	Cot specific
AT3G62770	ATG18A	Light DOWN Cot	Cot specific
AT3G63000	NPL41	Light DOWN Cot	Cot specific
AT3G63210	MARD1	Light DOWN Cot	Cot specific
AT3G63280	NEK4	Light DOWN Cot	Cot specific
AT3G63340	NA	Light DOWN Cot	Cot specific
AT3G63450	NA	Light DOWN Cot	Cot specific
AT4G00355	NA	Light DOWN Cot	Cot specific
AT4G00380	FDM2	Light DOWN Cot	Cot specific
AT4G00560	NA	Light DOWN Cot	Cot specific
AT4G00752	PUX9	Light DOWN Cot	Cot specific
AT4G01000	NA	Light DOWN Cot	Cot specific
AT4G01120	GBF2	Light DOWN Cot	Cot specific
AT4G01250	WRKY22	Light DOWN Cot	Cot specific
AT4G01410	NA	Light DOWN Cot	Cot specific
AT4G01450	NA	Light DOWN Cot	Cot specific
AT4G01490	NA	Light DOWN Cot	Cot specific
AT4G01510	ARV2	Light DOWN Cot	Cot specific
AT4G01515	NA	Light DOWN Cot	Cot specific
AT4G01593	NA	Light DOWN Cot	Cot specific
AT4G02000	NA	Light DOWN Cot	Cot specific
AT4G02005	NA	Light DOWN Cot	Cot specific
AT4G02380	SAG21	Light DOWN Cot	Cot specific
AT4G02430	SR34B	Light DOWN Cot	Cot specific
AT4G02480	NA	Light DOWN Cot	Cot specific
AT4G02715	NA	Light DOWN Cot	Cot specific
AT4G02760	NA	Light DOWN Cot	Cot specific
AT4G03175	NA	Light DOWN Cot	Cot specific
AT4G03205	CPX2	Light DOWN Cot	Cot specific
AT4G03210	XTH9	Light DOWN Cot	Cot specific
AT4G03415	NA	Light DOWN Cot	Cot specific
AT4G03440	NA	Light DOWN Cot	Cot specific
AT4G03935	NA	Light DOWN Cot	Cot specific
AT4G03960	NA	Light DOWN Cot	Cot specific
AT4G04220	AtRLP46	Light DOWN Cot	Cot specific
AT4G04450	WRKY42	Light DOWN Cot	Cot specific
AT4G04570	CRK40	Light DOWN Cot	Cot specific
AT4G04810	MSRB4	Light DOWN Cot	Cot specific
AT4G04830	MSRB5	Light DOWN Cot	Cot specific
AT4G05330	AGD13	Light DOWN Cot	Cot specific
AT4G06701	NA	Light DOWN Cot	Cot specific
AT4G07507	NA	Light DOWN Cot	Cot specific
AT4G08100	NA	Light DOWN Cot	Cot specific
AT4G08112	NA	Light DOWN Cot	Cot specific
AT4G08115	NA	Light DOWN Cot	Cot specific
AT4G08300	NA	Light DOWN Cot	Cot specific
AT4G08330	NA	Light DOWN Cot	Cot specific
AT4G09432	NA	Light DOWN Cot	Cot specific
AT4G10240	BBX23	Light DOWN Cot	Cot specific
AT4G10610	CID12	Light DOWN Cot	Cot specific
AT4G10925	SKIP8	Light DOWN Cot	Cot specific
AT4G11240	TOPP6	Light DOWN Cot	Cot specific
AT4G11550	NA	Light DOWN Cot	Cot specific
AT4G11840	PLDGAMMA3	Light DOWN Cot	Cot specific
AT4G11845	NA	Light DOWN Cot	Cot specific
AT4G11890	CRK45	Light DOWN Cot	Cot specific
AT4G12040	SAP7	Light DOWN Cot	Cot specific
AT4G12290	NA	Light DOWN Cot	Cot specific
AT4G12570	UPL5	Light DOWN Cot	Cot specific
AT4G12710	NA	Light DOWN Cot	Cot specific
AT4G13180	NA	Light DOWN Cot	Cot specific
AT4G13360	NA	Light DOWN Cot	Cot specific
AT4G13395	DVL10	Light DOWN Cot	Cot specific
AT4G13830	ATJ20	Light DOWN Cot	Cot specific
AT4G13880	AtRLP48	Light DOWN Cot	Cot specific
AT4G13980	HSFA5	Light DOWN Cot	Cot specific
AT4G14145	NA	Light DOWN Cot	Cot specific
AT4G14270	CID2	Light DOWN Cot	Cot specific
AT4G14385	NA	Light DOWN Cot	Cot specific
AT4G14622	CPuORF60	Light DOWN Cot	Cot specific
AT4G14720	TIFY4B	Light DOWN Cot	Cot specific
AT4G14840	NA	Light DOWN Cot	Cot specific
AT4G15236	ABCG43	Light DOWN Cot	Cot specific
AT4G15260	NA	Light DOWN Cot	Cot specific
AT4G15760	MO1	Light DOWN Cot	Cot specific
AT4G16150	CMTA5	Light DOWN Cot	Cot specific
AT4G16162	NA	Light DOWN Cot	Cot specific
AT4G16180	NA	Light DOWN Cot	Cot specific
AT4G16190	NA	Light DOWN Cot	Cot specific
AT4G16210	ECHIA	Light DOWN Cot	Cot specific
AT4G16330	NA	Light DOWN Cot	Cot specific
AT4G16500	CYS4	Light DOWN Cot	Cot specific
AT4G16520	ATG8F	Light DOWN Cot	Cot specific
AT4G16540	NA	Light DOWN Cot	Cot specific
AT4G16680	NA	Light DOWN Cot	Cot specific
AT4G16710	NA	Light DOWN Cot	Cot specific
AT4G16760	ACX1	Light DOWN Cot	Cot specific
AT4G16765	NA	Light DOWN Cot	Cot specific
AT4G16770	NA	Light DOWN Cot	Cot specific
AT4G16892	NA	Light DOWN Cot	Cot specific
AT4G16900	NA	Light DOWN Cot	Cot specific
AT4G16910	NA	Light DOWN Cot	Cot specific
AT4G17080	NA	Light DOWN Cot	Cot specific
AT4G17340	TIP2-2	Light DOWN Cot	Cot specific
AT4G17470	NA	Light DOWN Cot	Cot specific
AT4G17940	NA	Light DOWN Cot	Cot specific
AT4G18120	AML3	Light DOWN Cot	Cot specific
AT4G18170	WRKY28	Light DOWN Cot	Cot specific
AT4G18195	PUP8	Light DOWN Cot	Cot specific
AT4G18290	KAT2	Light DOWN Cot	Cot specific
AT4G18400	NA	Light DOWN Cot	Cot specific
AT4G18710	ASK7	Light DOWN Cot	Cot specific
AT4G19080	NA	Light DOWN Cot	Cot specific
AT4G19090	NA	Light DOWN Cot	Cot specific
AT4G19230	CYP707A1	Light DOWN Cot	Cot specific
AT4G19840	PP2A1	Light DOWN Cot	Cot specific
AT4G19860	LCAT4	Light DOWN Cot	Cot specific
AT4G19865	NA	Light DOWN Cot	Cot specific
AT4G19880	NA	Light DOWN Cot	Cot specific
AT4G20140	GSO1	Light DOWN Cot	Cot specific
AT4G20320	NA	Light DOWN Cot	Cot specific
AT4G20380	LSD1	Light DOWN Cot	Cot specific
AT4G20720	NA	Light DOWN Cot	Cot specific
AT4G20850	TPP2	Light DOWN Cot	Cot specific
AT4G20930	NA	Light DOWN Cot	Cot specific
AT4G21326	ATSBT3.12	Light DOWN Cot	Cot specific
AT4G21350	PUB8	Light DOWN Cot	Cot specific
AT4G21450	PVA42	Light DOWN Cot	Cot specific
AT4G21510	SKIP27	Light DOWN Cot	Cot specific
AT4G21540	SPHK1	Light DOWN Cot	Cot specific
AT4G21560	VPS28-1	Light DOWN Cot	Cot specific
AT4G21570	NA	Light DOWN Cot	Cot specific
AT4G21580	NA	Light DOWN Cot	Cot specific
AT4G21585	ENDO4	Light DOWN Cot	Cot specific
AT4G21610	LOL2	Light DOWN Cot	Cot specific
AT4G21970	NA	Light DOWN Cot	Cot specific
AT4G22490	NA	Light DOWN Cot	Cot specific
AT4G23260	CRK18	Light DOWN Cot	Cot specific
AT4G23440	NA	Light DOWN Cot	Cot specific
AT4G23500	NA	Light DOWN Cot	Cot specific
AT4G23660	PPT1	Light DOWN Cot	Cot specific
AT4G23970	NA	Light DOWN Cot	Cot specific
AT4G24050	NA	Light DOWN Cot	Cot specific
AT4G24150	GRF8	Light DOWN Cot	Cot specific
AT4G24220	VEP1	Light DOWN Cot	Cot specific
AT4G24480	NA	Light DOWN Cot	Cot specific
AT4G24520	ATR1	Light DOWN Cot	Cot specific
AT4G24690	NA	Light DOWN Cot	Cot specific
AT4G25000	AMY1	Light DOWN Cot	Cot specific
AT4G25470	DREB1C	Light DOWN Cot	Cot specific
AT4G25480	DREB1A	Light DOWN Cot	Cot specific
AT4G25490	DREB1B	Light DOWN Cot	Cot specific
AT4G25670	NA	Light DOWN Cot	Cot specific
AT4G25690	NA	Light DOWN Cot	Cot specific
AT4G25970	PSD3	Light DOWN Cot	Cot specific
AT4G26060	NA	Light DOWN Cot	Cot specific
AT4G26070	MKK1	Light DOWN Cot	Cot specific
AT4G26160	ACHT1	Light DOWN Cot	Cot specific
AT4G26390	NA	Light DOWN Cot	Cot specific
AT4G26795	NA	Light DOWN Cot	Cot specific
AT4G27435	NA	Light DOWN Cot	Cot specific
AT4G27440	PORB	Light DOWN Cot	Cot specific
AT4G27740	NA	Light DOWN Cot	Cot specific
AT4G27745	NA	Light DOWN Cot	Cot specific
AT4G27750	ISI1	Light DOWN Cot	Cot specific
AT4G27900	NA	Light DOWN Cot	Cot specific
AT4G28150	NA	Light DOWN Cot	Cot specific
AT4G28180	NA	Light DOWN Cot	Cot specific
AT4G28270	RMA2	Light DOWN Cot	Cot specific
AT4G28390	AAC3	Light DOWN Cot	Cot specific
AT4G28490	RLK5	Light DOWN Cot	Cot specific
AT4G28560	RIC7	Light DOWN Cot	Cot specific
AT4G28652	NA	Light DOWN Cot	Cot specific
AT4G28880	ckl3	Light DOWN Cot	Cot specific
AT4G29230	anac075	Light DOWN Cot	Cot specific
AT4G29270	NA	Light DOWN Cot	Cot specific
AT4G29380	NA	Light DOWN Cot	Cot specific
AT4G29530	NA	Light DOWN Cot	Cot specific
AT4G29700	NA	Light DOWN Cot	Cot specific
AT4G29820	CFIS1	Light DOWN Cot	Cot specific
AT4G29950	NA	Light DOWN Cot	Cot specific
AT4G29960	NA	Light DOWN Cot	Cot specific
AT4G29990	NA	Light DOWN Cot	Cot specific
AT4G30200	VIL2	Light DOWN Cot	Cot specific
AT4G30390	NA	Light DOWN Cot	Cot specific
AT4G30550	NA	Light DOWN Cot	Cot specific
AT4G30630	NA	Light DOWN Cot	Cot specific
AT4G30690	NA	Light DOWN Cot	Cot specific
AT4G31080	NA	Light DOWN Cot	Cot specific
AT4G31150	NA	Light DOWN Cot	Cot specific
AT4G31240	NA	Light DOWN Cot	Cot specific
AT4G31270	NA	Light DOWN Cot	Cot specific
AT4G31420	NA	Light DOWN Cot	Cot specific
AT4G31510	NA	Light DOWN Cot	Cot specific
AT4G31610	REM1	Light DOWN Cot	Cot specific
AT4G31650	REM6	Light DOWN Cot	Cot specific
AT4G31877	MIR156C	Light DOWN Cot	Cot specific
AT4G32160	NA	Light DOWN Cot	Cot specific
AT4G32440	NA	Light DOWN Cot	Cot specific
AT4G32850	PAPS4	Light DOWN Cot	Cot specific
AT4G32910	NUP85	Light DOWN Cot	Cot specific
AT4G33030	SQD1	Light DOWN Cot	Cot specific
AT4G33467	NA	Light DOWN Cot	Cot specific
AT4G33670	LGALDH	Light DOWN Cot	Cot specific
AT4G33780	NA	Light DOWN Cot	Cot specific
AT4G34135	UGT73B2	Light DOWN Cot	Cot specific
AT4G34180	NA	Light DOWN Cot	Cot specific
AT4G34419	NA	Light DOWN Cot	Cot specific
AT4G34530	BHLH63	Light DOWN Cot	Cot specific
AT4G34710	SPE2	Light DOWN Cot	Cot specific
AT4G34860	INVB	Light DOWN Cot	Cot specific
AT4G34980	SBT1.6	Light DOWN Cot	Cot specific
AT4G35140	NA	Light DOWN Cot	Cot specific
AT4G35190	LOG5	Light DOWN Cot	Cot specific
AT4G35220	NA	Light DOWN Cot	Cot specific
AT4G35480	ATL45	Light DOWN Cot	Cot specific
AT4G35600	CONNEXIN 32	Light DOWN Cot	Cot specific
AT4G35780	NA	Light DOWN Cot	Cot specific
AT4G35790	PLDDELTA	Light DOWN Cot	Cot specific
AT4G35900	FD	Light DOWN Cot	Cot specific
AT4G35940	NA	Light DOWN Cot	Cot specific
AT4G36010	NA	Light DOWN Cot	Cot specific
AT4G36050	APE2	Light DOWN Cot	Cot specific
AT4G36260	SRS2	Light DOWN Cot	Cot specific
AT4G36410	UBC17	Light DOWN Cot	Cot specific
AT4G36450	MPK14	Light DOWN Cot	Cot specific
AT4G36670	PLT6	Light DOWN Cot	Cot specific
AT4G36850	NA	Light DOWN Cot	Cot specific
AT4G36910	CBSX1	Light DOWN Cot	Cot specific
AT4G36980	NA	Light DOWN Cot	Cot specific
AT4G37480	NA	Light DOWN Cot	Cot specific
AT4G37740	GRF2	Light DOWN Cot	Cot specific
AT4G38090	NA	Light DOWN Cot	Cot specific
AT4G38220	NA	Light DOWN Cot	Cot specific
AT4G38240	GNTI	Light DOWN Cot	Cot specific
AT4G38280	NA	Light DOWN Cot	Cot specific
AT4G38440	NA	Light DOWN Cot	Cot specific
AT4G38545	NA	Light DOWN Cot	Cot specific
AT4G38570	PIS2	Light DOWN Cot	Cot specific
AT4G38800	MTN1	Light DOWN Cot	Cot specific
AT4G38932	NA	Light DOWN Cot	Cot specific
AT4G39090	RD19A	Light DOWN Cot	Cot specific
AT4G39210	APL3	Light DOWN Cot	Cot specific
AT4G39550	NA	Light DOWN Cot	Cot specific
AT4G39580	NA	Light DOWN Cot	Cot specific
AT4G39720	NA	Light DOWN Cot	Cot specific
AT4G39870	NA	Light DOWN Cot	Cot specific
AT4G39900	NA	Light DOWN Cot	Cot specific
AT4G39910	UBP3	Light DOWN Cot	Cot specific
AT4G39940	APK2	Light DOWN Cot	Cot specific
AT4G39950	CYP79B2	Light DOWN Cot	Cot specific
AT4G40080	NA	Light DOWN Cot	Cot specific
AT5G01215	NA	Light DOWN Cot	Cot specific
AT5G01240	LAX1	Light DOWN Cot	Cot specific
AT5G01350	NA	Light DOWN Cot	Cot specific
AT5G01542	NA	Light DOWN Cot	Cot specific
AT5G01760	NA	Light DOWN Cot	Cot specific
AT5G02010	ROPGEF7	Light DOWN Cot	Cot specific
AT5G02020	SIS	Light DOWN Cot	Cot specific
AT5G02560	HTA12	Light DOWN Cot	Cot specific
AT5G02840	RVE4	Light DOWN Cot	Cot specific
AT5G02880	UPL4	Light DOWN Cot	Cot specific
AT5G03200	LUL1	Light DOWN Cot	Cot specific
AT5G03230	NA	Light DOWN Cot	Cot specific
AT5G03240	UBQ3	Light DOWN Cot	Cot specific
AT5G03280	EIN2	Light DOWN Cot	Cot specific
AT5G03490	UGT89A2	Light DOWN Cot	Cot specific
AT5G03545	AT4	Light DOWN Cot	Cot specific
AT5G03620	NA	Light DOWN Cot	Cot specific
AT5G03720	HSFA3	Light DOWN Cot	Cot specific
AT5G03730	CTR1	Light DOWN Cot	Cot specific
AT5G03770	KDTA	Light DOWN Cot	Cot specific
AT5G03830	NA	Light DOWN Cot	Cot specific
AT5G04235	NA	Light DOWN Cot	Cot specific
AT5G04370	NAMT1	Light DOWN Cot	Cot specific
AT5G04720	ADR1-L2	Light DOWN Cot	Cot specific
AT5G04750	NA	Light DOWN Cot	Cot specific
AT5G04760	NA	Light DOWN Cot	Cot specific
AT5G04780	PCMP-H16	Light DOWN Cot	Cot specific
AT5G04880	NA	Light DOWN Cot	Cot specific
AT5G04910	NA	Light DOWN Cot	Cot specific
AT5G05080	UBC22	Light DOWN Cot	Cot specific
AT5G05100	NA	Light DOWN Cot	Cot specific
AT5G05140	MED26B	Light DOWN Cot	Cot specific
AT5G05310	NA	Light DOWN Cot	Cot specific
AT5G05400	NA	Light DOWN Cot	Cot specific
AT5G05440	PYL5	Light DOWN Cot	Cot specific
AT5G05480	NA	Light DOWN Cot	Cot specific
AT5G05550	NA	Light DOWN Cot	Cot specific
AT5G05680	NUP88	Light DOWN Cot	Cot specific
AT5G05690	CYP90A1	Light DOWN Cot	Cot specific
AT5G05750	NA	Light DOWN Cot	Cot specific
AT5G05880	UGT76C4	Light DOWN Cot	Cot specific
AT5G05965	NA	Light DOWN Cot	Cot specific
AT5G06100	MYB33	Light DOWN Cot	Cot specific
AT5G06130	NA	Light DOWN Cot	Cot specific
AT5G06839	TGA10	Light DOWN Cot	Cot specific
AT5G06860	PGIP1	Light DOWN Cot	Cot specific
AT5G06870	PGIP2	Light DOWN Cot	Cot specific
AT5G07150	NA	Light DOWN Cot	Cot specific
AT5G07152	NA	Light DOWN Cot	Cot specific
AT5G07360	NA	Light DOWN Cot	Cot specific
AT5G07500	PEI1	Light DOWN Cot	Cot specific
AT5G07760	FH21A	Light DOWN Cot	Cot specific
AT5G07790	NA	Light DOWN Cot	Cot specific
AT5G07820	NA	Light DOWN Cot	Cot specific
AT5G07830	AtGUS2	Light DOWN Cot	Cot specific
AT5G07920	DGK1	Light DOWN Cot	Cot specific
AT5G08150	SOB5	Light DOWN Cot	Cot specific
AT5G08230	NA	Light DOWN Cot	Cot specific
AT5G08500	NA	Light DOWN Cot	Cot specific
AT5G08520	NA	Light DOWN Cot	Cot specific
AT5G08770	NA	Light DOWN Cot	Cot specific
AT5G09540	NA	Light DOWN Cot	Cot specific
AT5G09690	MRS2-7	Light DOWN Cot	Cot specific
AT5G09970	CYP78A7	Light DOWN Cot	Cot specific
AT5G10140	FLC	Light DOWN Cot	Cot specific
AT5G10625	FLP2	Light DOWN Cot	Cot specific
AT5G10650	NA	Light DOWN Cot	Cot specific
AT5G10740	NA	Light DOWN Cot	Cot specific
AT5G10745	NA	Light DOWN Cot	Cot specific
AT5G10860	CBSX3	Light DOWN Cot	Cot specific
AT5G10946	NA	Light DOWN Cot	Cot specific
AT5G11090	NA	Light DOWN Cot	Cot specific
AT5G11100	SYT4	Light DOWN Cot	Cot specific
AT5G11250	NA	Light DOWN Cot	Cot specific
AT5G11460	NA	Light DOWN Cot	Cot specific
AT5G11550	NA	Light DOWN Cot	Cot specific
AT5G11600	NA	Light DOWN Cot	Cot specific
AT5G12200	PYD2	Light DOWN Cot	Cot specific
AT5G12210	AtRGTB1	Light DOWN Cot	Cot specific
AT5G12270	NA	Light DOWN Cot	Cot specific
AT5G12280	NA	Light DOWN Cot	Cot specific
AT5G12390	FIS1B	Light DOWN Cot	Cot specific
AT5G12440	NA	Light DOWN Cot	Cot specific
AT5G13010	EMB3011	Light DOWN Cot	Cot specific
AT5G13110	G6PD2	Light DOWN Cot	Cot specific
AT5G13590	NA	Light DOWN Cot	Cot specific
AT5G13690	CYL1	Light DOWN Cot	Cot specific
AT5G13750	ZIFL1	Light DOWN Cot	Cot specific
AT5G14070	GRXC8	Light DOWN Cot	Cot specific
AT5G14080	NA	Light DOWN Cot	Cot specific
AT5G14240	NA	Light DOWN Cot	Cot specific
AT5G14390	NA	Light DOWN Cot	Cot specific
AT5G14500	NA	Light DOWN Cot	Cot specific
AT5G14530	NA	Light DOWN Cot	Cot specific
AT5G14570	NRT2.7	Light DOWN Cot	Cot specific
AT5G14620	DRM2	Light DOWN Cot	Cot specific
AT5G14680	NA	Light DOWN Cot	Cot specific
AT5G14730	NA	Light DOWN Cot	Cot specific
AT5G14800	PROC1	Light DOWN Cot	Cot specific
AT5G15120	PCO1	Light DOWN Cot	Cot specific
AT5G15190	NA	Light DOWN Cot	Cot specific
AT5G15260	NA	Light DOWN Cot	Cot specific
AT5G15290	CASP5	Light DOWN Cot	Cot specific
AT5G15720	GLIP7	Light DOWN Cot	Cot specific
AT5G15870	NA	Light DOWN Cot	Cot specific
AT5G16120	NA	Light DOWN Cot	Cot specific
AT5G16370	AAE5	Light DOWN Cot	Cot specific
AT5G16380	NA	Light DOWN Cot	Cot specific
AT5G16480	NA	Light DOWN Cot	Cot specific
AT5G16800	NA	Light DOWN Cot	Cot specific
AT5G16880	NA	Light DOWN Cot	Cot specific
AT5G17430	BBM	Light DOWN Cot	Cot specific
AT5G17490	RGL3	Light DOWN Cot	Cot specific
AT5G17550	PEX19-2	Light DOWN Cot	Cot specific
AT5G17600	ATL52	Light DOWN Cot	Cot specific
AT5G17850	CCX2	Light DOWN Cot	Cot specific
AT5G17860	CCX1	Light DOWN Cot	Cot specific
AT5G18110	NCBP	Light DOWN Cot	Cot specific
AT5G18120	APRL7	Light DOWN Cot	Cot specific
AT5G18130	NA	Light DOWN Cot	Cot specific
AT5G18200	NA	Light DOWN Cot	Cot specific
AT5G18370	NA	Light DOWN Cot	Cot specific
AT5G18470	NA	Light DOWN Cot	Cot specific
AT5G18525	NA	Light DOWN Cot	Cot specific
AT5G18600	GRXS2	Light DOWN Cot	Cot specific
AT5G18640	NA	Light DOWN Cot	Cot specific
AT5G18650	NA	Light DOWN Cot	Cot specific
AT5G18930	SAMDC4	Light DOWN Cot	Cot specific
AT5G19020	PCMP-E42	Light DOWN Cot	Cot specific
AT5G19140	ATAILP1	Light DOWN Cot	Cot specific
AT5G19170	NA	Light DOWN Cot	Cot specific
AT5G19330	ARIA	Light DOWN Cot	Cot specific
AT5G19600	SULTR3;5	Light DOWN Cot	Cot specific
AT5G19660	SBT6.1	Light DOWN Cot	Cot specific
AT5G19700	NA	Light DOWN Cot	Cot specific
AT5G20030	NA	Light DOWN Cot	Cot specific
AT5G20420	CLSY2	Light DOWN Cot	Cot specific
AT5G20480	EFR	Light DOWN Cot	Cot specific
AT5G20520	WAV2	Light DOWN Cot	Cot specific
AT5G20620	UBQ4	Light DOWN Cot	Cot specific
AT5G21130	NA	Light DOWN Cot	Cot specific
AT5G22000	RHF2A	Light DOWN Cot	Cot specific
AT5G22080	NA	Light DOWN Cot	Cot specific
AT5G22740	CSLA2	Light DOWN Cot	Cot specific
AT5G23050	AAE17	Light DOWN Cot	Cot specific
AT5G23130	NA	Light DOWN Cot	Cot specific
AT5G23460	NA	Light DOWN Cot	Cot specific
AT5G23530	CXE18	Light DOWN Cot	Cot specific
AT5G23590	NA	Light DOWN Cot	Cot specific
AT5G23660	SWEET12	Light DOWN Cot	Cot specific
AT5G23670	LCB2A	Light DOWN Cot	Cot specific
AT5G23790	GOLS5	Light DOWN Cot	Cot specific
AT5G23955	NA	Light DOWN Cot	Cot specific
AT5G24318	NA	Light DOWN Cot	Cot specific
AT5G24590	ANAC091	Light DOWN Cot	Cot specific
AT5G25280	NA	Light DOWN Cot	Cot specific
AT5G25350	EBF2	Light DOWN Cot	Cot specific
AT5G25475	NA	Light DOWN Cot	Cot specific
AT5G25560	NA	Light DOWN Cot	Cot specific
AT5G25620	YUC6	Light DOWN Cot	Cot specific
AT5G26140	LOG9	Light DOWN Cot	Cot specific
AT5G26146	NA	Light DOWN Cot	Cot specific
AT5G26150	NA	Light DOWN Cot	Cot specific
AT5G26200	NA	Light DOWN Cot	Cot specific
AT5G26240	CLC-D	Light DOWN Cot	Cot specific
AT5G26260	NA	Light DOWN Cot	Cot specific
AT5G26290	NA	Light DOWN Cot	Cot specific
AT5G26920	CBP60G	Light DOWN Cot	Cot specific
AT5G26950	AGL93	Light DOWN Cot	Cot specific
AT5G26980	SYP41	Light DOWN Cot	Cot specific
AT5G27100	GLR2.1	Light DOWN Cot	Cot specific
AT5G27280	NA	Light DOWN Cot	Cot specific
AT5G27320	GID1C	Light DOWN Cot	Cot specific
AT5G27400	NA	Light DOWN Cot	Cot specific
AT5G27520	PNC2	Light DOWN Cot	Cot specific
AT5G27600	LACS7	Light DOWN Cot	Cot specific
AT5G27710	NA	Light DOWN Cot	Cot specific
AT5G27830	NA	Light DOWN Cot	Cot specific
AT5G27895	NA	Light DOWN Cot	Cot specific
AT5G27930	PPC6-7	Light DOWN Cot	Cot specific
AT5G28290	NEK3	Light DOWN Cot	Cot specific
AT5G28919	NA	Light DOWN Cot	Cot specific
AT5G33390	NA	Light DOWN Cot	Cot specific
AT5G34810	NA	Light DOWN Cot	Cot specific
AT5G35200	NA	Light DOWN Cot	Cot specific
AT5G35410	CIPK24	Light DOWN Cot	Cot specific
AT5G36100	NA	Light DOWN Cot	Cot specific
AT5G36920	NA	Light DOWN Cot	Cot specific
AT5G38850	NA	Light DOWN Cot	Cot specific
AT5G38860	BIM3	Light DOWN Cot	Cot specific
AT5G38895	NA	Light DOWN Cot	Cot specific
AT5G39160	GLP2A	Light DOWN Cot	Cot specific
AT5G39180	NA	Light DOWN Cot	Cot specific
AT5G39610	ATNAC2	Light DOWN Cot	Cot specific
AT5G39650	NA	Light DOWN Cot	Cot specific
AT5G39760	ZHD10	Light DOWN Cot	Cot specific
AT5G39870	NA	Light DOWN Cot	Cot specific
AT5G39890	PCO2	Light DOWN Cot	Cot specific
AT5G40010	AATP1	Light DOWN Cot	Cot specific
AT5G40240	NA	Light DOWN Cot	Cot specific
AT5G40420	OLEO2	Light DOWN Cot	Cot specific
AT5G40670	NA	Light DOWN Cot	Cot specific
AT5G40740	NA	Light DOWN Cot	Cot specific
AT5G41110	NA	Light DOWN Cot	Cot specific
AT5G41330	NA	Light DOWN Cot	Cot specific
AT5G41370	XPB1	Light DOWN Cot	Cot specific
AT5G41610	CHX18	Light DOWN Cot	Cot specific
AT5G41700	UBC8	Light DOWN Cot	Cot specific
AT5G41920	SCL23	Light DOWN Cot	Cot specific
AT5G41960	NA	Light DOWN Cot	Cot specific
AT5G42050	NA	Light DOWN Cot	Cot specific
AT5G42440	NA	Light DOWN Cot	Cot specific
AT5G42460	NA	Light DOWN Cot	Cot specific
AT5G42530	NA	Light DOWN Cot	Cot specific
AT5G42570	NA	Light DOWN Cot	Cot specific
AT5G42680	NA	Light DOWN Cot	Cot specific
AT5G42690	NA	Light DOWN Cot	Cot specific
AT5G42820	U2AF35B	Light DOWN Cot	Cot specific
AT5G42850	NA	Light DOWN Cot	Cot specific
AT5G42860	NA	Light DOWN Cot	Cot specific
AT5G43100	NA	Light DOWN Cot	Cot specific
AT5G43300	GDPD3	Light DOWN Cot	Cot specific
AT5G43430	ETFB	Light DOWN Cot	Cot specific
AT5G43440	NA	Light DOWN Cot	Cot specific
AT5G43460	NA	Light DOWN Cot	Cot specific
AT5G43490	NA	Light DOWN Cot	Cot specific
AT5G43730	NA	Light DOWN Cot	Cot specific
AT5G43780	APS4	Light DOWN Cot	Cot specific
AT5G43930	NA	Light DOWN Cot	Cot specific
AT5G44210	ERF9	Light DOWN Cot	Cot specific
AT5G44250	NA	Light DOWN Cot	Cot specific
AT5G44255	NA	Light DOWN Cot	Cot specific
AT5G44450	NA	Light DOWN Cot	Cot specific
AT5G44569	NA	Light DOWN Cot	Cot specific
AT5G44790	RAN1	Light DOWN Cot	Cot specific
AT5G45110	NPR3	Light DOWN Cot	Cot specific
AT5G45310	NA	Light DOWN Cot	Cot specific
AT5G45340	CYP707A3	Light DOWN Cot	Cot specific
AT5G45380	DUR3	Light DOWN Cot	Cot specific
AT5G45460	NA	Light DOWN Cot	Cot specific
AT5G45660	NA	Light DOWN Cot	Cot specific
AT5G46080	NA	Light DOWN Cot	Cot specific
AT5G46150	ALIS2	Light DOWN Cot	Cot specific
AT5G46180	DELTA-OAT	Light DOWN Cot	Cot specific
AT5G46190	NA	Light DOWN Cot	Cot specific
AT5G46250	LARP6A	Light DOWN Cot	Cot specific
AT5G46440	NA	Light DOWN Cot	Cot specific
AT5G46840	NA	Light DOWN Cot	Cot specific
AT5G47060	NA	Light DOWN Cot	Cot specific
AT5G47070	NA	Light DOWN Cot	Cot specific
AT5G47220	ERF2	Light DOWN Cot	Cot specific
AT5G47435	PURU1	Light DOWN Cot	Cot specific
AT5G47590	NA	Light DOWN Cot	Cot specific
AT5G47810	PFK2	Light DOWN Cot	Cot specific
AT5G47990	CYP705A5	Light DOWN Cot	Cot specific
AT5G48160	OBE2	Light DOWN Cot	Cot specific
AT5G48180	NSP5	Light DOWN Cot	Cot specific
AT5G48380	BIR1	Light DOWN Cot	Cot specific
AT5G48620	RPP8L4	Light DOWN Cot	Cot specific
AT5G48770	NA	Light DOWN Cot	Cot specific
AT5G48775	NA	Light DOWN Cot	Cot specific
AT5G48780	NA	Light DOWN Cot	Cot specific
AT5G49120	NA	Light DOWN Cot	Cot specific
AT5G49290	ATRLP56	Light DOWN Cot	Cot specific
AT5G49450	BZIP1	Light DOWN Cot	Cot specific
AT5G49650	XK-2	Light DOWN Cot	Cot specific
AT5G49680	KIP	Light DOWN Cot	Cot specific
AT5G49690	UGT91C1	Light DOWN Cot	Cot specific
AT5G49860	JAL47	Light DOWN Cot	Cot specific
AT5G49890	CLC-C	Light DOWN Cot	Cot specific
AT5G50335	NA	Light DOWN Cot	Cot specific
AT5G50720	HVA22E	Light DOWN Cot	Cot specific
AT5G50750	RGP4	Light DOWN Cot	Cot specific
AT5G50760	NA	Light DOWN Cot	Cot specific
AT5G51070	CLPD	Light DOWN Cot	Cot specific
AT5G51105	NA	Light DOWN Cot	Cot specific
AT5G51150	NA	Light DOWN Cot	Cot specific
AT5G51290	CERK	Light DOWN Cot	Cot specific
AT5G51970	SDH	Light DOWN Cot	Cot specific
AT5G52552	CPuORF14	Light DOWN Cot	Cot specific
AT5G52830	WRKY27	Light DOWN Cot	Cot specific
AT5G53360	NA	Light DOWN Cot	Cot specific
AT5G53420	NA	Light DOWN Cot	Cot specific
AT5G53590	NA	Light DOWN Cot	Cot specific
AT5G53730	NA	Light DOWN Cot	Cot specific
AT5G54064	NA	Light DOWN Cot	Cot specific
AT5G54520	NA	Light DOWN Cot	Cot specific
AT5G54560	NA	Light DOWN Cot	Cot specific
AT5G54569	NA	Light DOWN Cot	Cot specific
AT5G54640	RAT5	Light DOWN Cot	Cot specific
AT5G55470	NHX4	Light DOWN Cot	Cot specific
AT5G55700	BAM4	Light DOWN Cot	Cot specific
AT5G55860	NA	Light DOWN Cot	Cot specific
AT5G55970	NA	Light DOWN Cot	Cot specific
AT5G56020	NA	Light DOWN Cot	Cot specific
AT5G56140	NA	Light DOWN Cot	Cot specific
AT5G56220	NA	Light DOWN Cot	Cot specific
AT5G56380	NA	Light DOWN Cot	Cot specific
AT5G56520	NA	Light DOWN Cot	Cot specific
AT5G56747	NA	Light DOWN Cot	Cot specific
AT5G57050	ABI2	Light DOWN Cot	Cot specific
AT5G57160	LIG4	Light DOWN Cot	Cot specific
AT5G57320	VLN5	Light DOWN Cot	Cot specific
AT5G57565	NA	Light DOWN Cot	Cot specific
AT5G57610	NA	Light DOWN Cot	Cot specific
AT5G57685	GDU3	Light DOWN Cot	Cot specific
AT5G57760	NA	Light DOWN Cot	Cot specific
AT5G57910	NA	Light DOWN Cot	Cot specific
AT5G57940	CNGC5	Light DOWN Cot	Cot specific
AT5G58220	TTL	Light DOWN Cot	Cot specific
AT5G58340	NA	Light DOWN Cot	Cot specific
AT5G58375	NA	Light DOWN Cot	Cot specific
AT5G58410	NA	Light DOWN Cot	Cot specific
AT5G58510	NA	Light DOWN Cot	Cot specific
AT5G58575	NA	Light DOWN Cot	Cot specific
AT5G58600	PMR5	Light DOWN Cot	Cot specific
AT5G58620	NA	Light DOWN Cot	Cot specific
AT5G58660	NA	Light DOWN Cot	Cot specific
AT5G58787	NA	Light DOWN Cot	Cot specific
AT5G59090	ATSBT4.12	Light DOWN Cot	Cot specific
AT5G59440	ZEU1	Light DOWN Cot	Cot specific
AT5G59960	NA	Light DOWN Cot	Cot specific
AT5G60100	APRR3	Light DOWN Cot	Cot specific
AT5G60190	NEDP1	Light DOWN Cot	Cot specific
AT5G60220	TET4	Light DOWN Cot	Cot specific
AT5G60230	SEN2	Light DOWN Cot	Cot specific
AT5G60280	LECRK18	Light DOWN Cot	Cot specific
AT5G60360	ALEU	Light DOWN Cot	Cot specific
AT5G60430	NA	Light DOWN Cot	Cot specific
AT5G60580	NA	Light DOWN Cot	Cot specific
AT5G61140	NA	Light DOWN Cot	Cot specific
AT5G61450	NA	Light DOWN Cot	Cot specific
AT5G61520	STP3	Light DOWN Cot	Cot specific
AT5G61530	NA	Light DOWN Cot	Cot specific
AT5G61760	IPK2B	Light DOWN Cot	Cot specific
AT5G61990	NA	Light DOWN Cot	Cot specific
AT5G62000	ARF2	Light DOWN Cot	Cot specific
AT5G62530	ALDH12A1	Light DOWN Cot	Cot specific
AT5G62560	PUB41	Light DOWN Cot	Cot specific
AT5G62930	NA	Light DOWN Cot	Cot specific
AT5G62950	NA	Light DOWN Cot	Cot specific
AT5G63030	GRXC1	Light DOWN Cot	Cot specific
AT5G63160	BT1	Light DOWN Cot	Cot specific
AT5G63190	NA	Light DOWN Cot	Cot specific
AT5G63370	CDKG1	Light DOWN Cot	Cot specific
AT5G63850	AAP4	Light DOWN Cot	Cot specific
AT5G63905	NA	Light DOWN Cot	Cot specific
AT5G63930	NA	Light DOWN Cot	Cot specific
AT5G64180	NA	Light DOWN Cot	Cot specific
AT5G64250	NA	Light DOWN Cot	Cot specific
AT5G64360	NA	Light DOWN Cot	Cot specific
AT5G64370	PYD3	Light DOWN Cot	Cot specific
AT5G64390	HEN4	Light DOWN Cot	Cot specific
AT5G64430	NA	Light DOWN Cot	Cot specific
AT5G64640	PME64	Light DOWN Cot	Cot specific
AT5G64860	DPE1	Light DOWN Cot	Cot specific
AT5G64920	CIP8	Light DOWN Cot	Cot specific
AT5G65020	ANN2	Light DOWN Cot	Cot specific
AT5G65050	AGL31	Light DOWN Cot	Cot specific
AT5G65110	ACX2	Light DOWN Cot	Cot specific
AT5G65160	TPR14	Light DOWN Cot	Cot specific
AT5G65300	NA	Light DOWN Cot	Cot specific
AT5G65520	NA	Light DOWN Cot	Cot specific
AT5G65570	PCMP-H47	Light DOWN Cot	Cot specific
AT5G65710	HSL2	Light DOWN Cot	Cot specific
AT5G65740	NA	Light DOWN Cot	Cot specific
AT5G65750	NA	Light DOWN Cot	Cot specific
AT5G65760	NA	Light DOWN Cot	Cot specific
AT5G65960	NA	Light DOWN Cot	Cot specific
AT5G66030	GRIP	Light DOWN Cot	Cot specific
AT5G66052	NA	Light DOWN Cot	Cot specific
AT5G66110	HIPP27	Light DOWN Cot	Cot specific
AT5G66250	NA	Light DOWN Cot	Cot specific
AT5G66675	NA	Light DOWN Cot	Cot specific
AT5G67380	CKA1	Light DOWN Cot	Cot specific
ATCG00220	PSBM	Light DOWN Cot	Cot specific
ATCG00830	rpl2-B	Light DOWN Cot	Cot specific
ATCG01100	NDHA	Light DOWN Cot	Cot specific
ATCG01110	NDHH	Light DOWN Cot	Cot specific
ATCG01130	YCF1.2	Light DOWN Cot	Cot specific
ATCG01310	rpl2-B	Light DOWN Cot	Cot specific
AT1G04620	HCAR	Light DOWN Cot	Up in Hyp
AT1G05000	NA	Light DOWN Cot	Up in Hyp
AT1G07430	AIP1	Light DOWN Cot	Up in Hyp
AT1G08980	AMI1	Light DOWN Cot	Up in Hyp
AT1G09950	RAS1	Light DOWN Cot	Up in Hyp
AT1G12010	NA	Light DOWN Cot	Up in Hyp
AT1G12200	NA	Light DOWN Cot	Up in Hyp
AT1G13590	PSK1	Light DOWN Cot	Up in Hyp
AT1G14440	ZHD4	Light DOWN Cot	Up in Hyp
AT1G20440	COR47	Light DOWN Cot	Up in Hyp
AT1G20450	ERD10	Light DOWN Cot	Up in Hyp
AT1G30320	NA	Light DOWN Cot	Up in Hyp
AT1G31310	NA	Light DOWN Cot	Up in Hyp
AT1G33102	NA	Light DOWN Cot	Up in Hyp
AT1G33790	JAL4	Light DOWN Cot	Up in Hyp
AT1G49450	NA	Light DOWN Cot	Up in Hyp
AT1G52000	JAL5	Light DOWN Cot	Up in Hyp
AT1G53035	NA	Light DOWN Cot	Up in Hyp
AT1G59640	BPE	Light DOWN Cot	Up in Hyp
AT1G60160	POT12	Light DOWN Cot	Up in Hyp
AT1G62570	FMOGS-OX4	Light DOWN Cot	Up in Hyp
AT1G64720	CP5	Light DOWN Cot	Up in Hyp
AT1G67365	NA	Light DOWN Cot	Up in Hyp
AT1G68500	NA	Light DOWN Cot	Up in Hyp
AT1G68620	CXE6	Light DOWN Cot	Up in Hyp
AT1G68840	RAV2	Light DOWN Cot	Up in Hyp
AT1G69260	AFP1	Light DOWN Cot	Up in Hyp
AT1G70640	NA	Light DOWN Cot	Up in Hyp
AT1G75120	RRA1	Light DOWN Cot	Up in Hyp
AT1G76020	NA	Light DOWN Cot	Up in Hyp
AT1G77660	NA	Light DOWN Cot	Up in Hyp
AT1G78070	NA	Light DOWN Cot	Up in Hyp
AT1G78895	RTNLB22	Light DOWN Cot	Up in Hyp
AT1G79130	SAUR40	Light DOWN Cot	Up in Hyp
AT1G80300	AATP1	Light DOWN Cot	Up in Hyp
AT2G13665	NA	Light DOWN Cot	Up in Hyp
AT2G15830	NA	Light DOWN Cot	Up in Hyp
AT2G16740	UBC29	Light DOWN Cot	Up in Hyp
AT2G18560	NA	Light DOWN Cot	Up in Hyp
AT2G23110	NA	Light DOWN Cot	Up in Hyp
AT2G24270	ALDH11A3	Light DOWN Cot	Up in Hyp
AT2G24560	NA	Light DOWN Cot	Up in Hyp
AT2G25625	NA	Light DOWN Cot	Up in Hyp
AT2G26330	ERECTA	Light DOWN Cot	Up in Hyp
AT2G29420	GSTU7	Light DOWN Cot	Up in Hyp
AT2G29460	GSTU4	Light DOWN Cot	Up in Hyp
AT2G32990	AtGH9B8	Light DOWN Cot	Up in Hyp
AT2G33380	PXG3	Light DOWN Cot	Up in Hyp
AT2G35150	EXL7	Light DOWN Cot	Up in Hyp
AT2G35820	NA	Light DOWN Cot	Up in Hyp
AT2G37280	ABCG33	Light DOWN Cot	Up in Hyp
AT2G38980	NA	Light DOWN Cot	Up in Hyp
AT2G39200	MLO12	Light DOWN Cot	Up in Hyp
AT2G40170	EM6	Light DOWN Cot	Up in Hyp
AT2G41190	NA	Light DOWN Cot	Up in Hyp
AT2G41380	NA	Light DOWN Cot	Up in Hyp
AT2G42350	ATL40	Light DOWN Cot	Up in Hyp
AT2G45600	CXE8	Light DOWN Cot	Up in Hyp
AT3G01420	DOX1	Light DOWN Cot	Up in Hyp
AT3G04010	NA	Light DOWN Cot	Up in Hyp
AT3G04070	anac047	Light DOWN Cot	Up in Hyp
AT3G06430	EMB2750	Light DOWN Cot	Up in Hyp
AT3G07340	BHLH62	Light DOWN Cot	Up in Hyp
AT3G08660	NA	Light DOWN Cot	Up in Hyp
AT3G09270	GSTU8	Light DOWN Cot	Up in Hyp
AT3G09550	NA	Light DOWN Cot	Up in Hyp
AT3G10200	NA	Light DOWN Cot	Up in Hyp
AT3G12490	CYS6	Light DOWN Cot	Up in Hyp
AT3G14210	ESM1	Light DOWN Cot	Up in Hyp
AT3G14440	NCED3	Light DOWN Cot	Up in Hyp
AT3G15510	ATNAC2	Light DOWN Cot	Up in Hyp
AT3G15620	UVR3	Light DOWN Cot	Up in Hyp
AT3G17100	BHLH147	Light DOWN Cot	Up in Hyp
AT3G17110	NA	Light DOWN Cot	Up in Hyp
AT3G17520	NA	Light DOWN Cot	Up in Hyp
AT3G19470	NA	Light DOWN Cot	Up in Hyp
AT3G26134	NA	Light DOWN Cot	Up in Hyp
AT3G26460	NA	Light DOWN Cot	Up in Hyp
AT3G27870	ALA8	Light DOWN Cot	Up in Hyp
AT3G45060	NRT2.6	Light DOWN Cot	Up in Hyp
AT3G47420	ATPS3	Light DOWN Cot	Up in Hyp
AT3G48690	CXE12	Light DOWN Cot	Up in Hyp
AT3G52180	DSP4	Light DOWN Cot	Up in Hyp
AT3G53510	ABCG20	Light DOWN Cot	Up in Hyp
AT3G53950	NA	Light DOWN Cot	Up in Hyp
AT3G55500	EXPA16	Light DOWN Cot	Up in Hyp
AT4G02280	SUS3	Light DOWN Cot	Up in Hyp
AT4G04692	NA	Light DOWN Cot	Up in Hyp
AT4G12000	NA	Light DOWN Cot	Up in Hyp
AT4G13390	NA	Light DOWN Cot	Up in Hyp
AT4G19810	NA	Light DOWN Cot	Up in Hyp
AT4G26080	ABI1	Light DOWN Cot	Up in Hyp
AT4G29690	NA	Light DOWN Cot	Up in Hyp
AT4G32290	NA	Light DOWN Cot	Up in Hyp
AT4G33960	NA	Light DOWN Cot	Up in Hyp
AT4G34000	ABF3	Light DOWN Cot	Up in Hyp
AT4G39360	NA	Light DOWN Cot	Up in Hyp
AT5G01200	NA	Light DOWN Cot	Up in Hyp
AT5G04250	NA	Light DOWN Cot	Up in Hyp
AT5G05290	EXPA2	Light DOWN Cot	Up in Hyp
AT5G05320	NA	Light DOWN Cot	Up in Hyp
AT5G10100	TPPI	Light DOWN Cot	Up in Hyp
AT5G15960	KIN1	Light DOWN Cot	Up in Hyp
AT5G19875	NA	Light DOWN Cot	Up in Hyp
AT5G23800	ATDUF10	Light DOWN Cot	Up in Hyp
AT5G26570	GWD3	Light DOWN Cot	Up in Hyp
AT5G27920	NA	Light DOWN Cot	Up in Hyp
AT5G35940	JAL41	Light DOWN Cot	Up in Hyp
AT5G39050	PMAT1	Light DOWN Cot	Up in Hyp
AT5G41460	NA	Light DOWN Cot	Up in Hyp
AT5G44568	NA	Light DOWN Cot	Up in Hyp
AT5G44660	NA	Light DOWN Cot	Up in Hyp
AT5G45630	NA	Light DOWN Cot	Up in Hyp
AT5G46710	NA	Light DOWN Cot	Up in Hyp
AT5G47110	LIL3:2	Light DOWN Cot	Up in Hyp
AT5G48890	NA	Light DOWN Cot	Up in Hyp
AT5G50170	NA	Light DOWN Cot	Up in Hyp
AT5G50360	NA	Light DOWN Cot	Up in Hyp
AT5G52300	LTI65	Light DOWN Cot	Up in Hyp
AT5G56980	NA	Light DOWN Cot	Up in Hyp
AT5G57815	COX6B-2	Light DOWN Cot	Up in Hyp
AT5G60760	NA	Light DOWN Cot	Up in Hyp
AT5G61820	NA	Light DOWN Cot	Up in Hyp
AT5G66460	MAN7	Light DOWN Cot	Up in Hyp
AT1G01110	IQD18	Light DOWN Cot + Hyp
AT1G01240	NA	Light DOWN Cot + Hyp
AT1G01380	ETC1	Light DOWN Cot + Hyp
AT1G01390	UGT72B2	Light DOWN Cot + Hyp
AT1G01640	NA	Light DOWN Cot + Hyp
AT1G02610	NA	Light DOWN Cot + Hyp
AT1G02640	BXL2	Light DOWN Cot + Hyp
AT1G02800	CEL2	Light DOWN Cot + Hyp
AT1G02810	PME7	Light DOWN Cot + Hyp
AT1G02850	BGLU11	Light DOWN Cot + Hyp
AT1G03090	MCCA	Light DOWN Cot + Hyp
AT1G03210	NA	Light DOWN Cot + Hyp
AT1G03440	NA	Light DOWN Cot + Hyp
AT1G03790	SOM	Light DOWN Cot + Hyp
AT1G03800	ERF10	Light DOWN Cot + Hyp
AT1G04610	YUC3	Light DOWN Cot + Hyp
AT1G05835	NA	Light DOWN Cot + Hyp
AT1G05840	NA	Light DOWN Cot + Hyp
AT1G06070	NA	Light DOWN Cot + Hyp
AT1G06080	ADS1	Light DOWN Cot + Hyp
AT1G06330	NA	Light DOWN Cot + Hyp
AT1G06570	PDS1	Light DOWN Cot + Hyp
AT1G07000	ATEXO70B2	Light DOWN Cot + Hyp
AT1G07040	NA	Light DOWN Cot + Hyp
AT1G07520	SCL31	Light DOWN Cot + Hyp
AT1G08500	ENODL18	Light DOWN Cot + Hyp
AT1G08590	PXL1	Light DOWN Cot + Hyp
AT1G09570	PHYA	Light DOWN Cot + Hyp
AT1G09575	NA	Light DOWN Cot + Hyp
AT1G10140	NA	Light DOWN Cot + Hyp
AT1G10210	MPK1	Light DOWN Cot + Hyp
AT1G10340	NA	Light DOWN Cot + Hyp
AT1G10400	UGT90A2	Light DOWN Cot + Hyp
AT1G10550	XTH33	Light DOWN Cot + Hyp
AT1G10560	PUB18	Light DOWN Cot + Hyp
AT1G11000	MLO4	Light DOWN Cot + Hyp
AT1G11175	NA	Light DOWN Cot + Hyp
AT1G11260	STP1	Light DOWN Cot + Hyp
AT1G12080	NA	Light DOWN Cot + Hyp
AT1G12780	UGE1	Light DOWN Cot + Hyp
AT1G12790	NA	Light DOWN Cot + Hyp
AT1G13250	GATL3	Light DOWN Cot + Hyp
AT1G13260	RAV1	Light DOWN Cot + Hyp
AT1G13280	AOC4	Light DOWN Cot + Hyp
AT1G14370	APK2A	Light DOWN Cot + Hyp
AT1G14920	GAI	Light DOWN Cot + Hyp
AT1G15190	FLA19	Light DOWN Cot + Hyp
AT1G15210	ABCG35	Light DOWN Cot + Hyp
AT1G15330	PV42A	Light DOWN Cot + Hyp
AT1G15350	NA	Light DOWN Cot + Hyp
AT1G15530	LECRKS1	Light DOWN Cot + Hyp
AT1G15670	NA	Light DOWN Cot + Hyp
AT1G15840	NA	Light DOWN Cot + Hyp
AT1G16110	WAKL6	Light DOWN Cot + Hyp
AT1G16130	WAKL2	Light DOWN Cot + Hyp
AT1G16490	ATMYB58	Light DOWN Cot + Hyp
AT1G16590	REV7	Light DOWN Cot + Hyp
AT1G17060	CYP72C1	Light DOWN Cot + Hyp
AT1G17300	NA	Light DOWN Cot + Hyp
AT1G17500	ALA4	Light DOWN Cot + Hyp
AT1G18590	SOT17	Light DOWN Cot + Hyp
AT1G18740	NA	Light DOWN Cot + Hyp
AT1G19300	GATL1	Light DOWN Cot + Hyp
AT1G19380	NA	Light DOWN Cot + Hyp
AT1G19400	NA	Light DOWN Cot + Hyp
AT1G19510	RL5	Light DOWN Cot + Hyp
AT1G19530	NA	Light DOWN Cot + Hyp
AT1G19540	NA	Light DOWN Cot + Hyp
AT1G19835	FPP4	Light DOWN Cot + Hyp
AT1G20160	CRSP	Light DOWN Cot + Hyp
AT1G20515	NA	Light DOWN Cot + Hyp
AT1G20790	NA	Light DOWN Cot + Hyp
AT1G21050	NA	Light DOWN Cot + Hyp
AT1G21360	GLTP2	Light DOWN Cot + Hyp
AT1G21400	F24J8.4	Light DOWN Cot + Hyp
AT1G21980	PIP5K1	Light DOWN Cot + Hyp
AT1G23000	NA	Light DOWN Cot + Hyp
AT1G23060	NA	Light DOWN Cot + Hyp
AT1G23850	NA	Light DOWN Cot + Hyp
AT1G25230	PAP4	Light DOWN Cot + Hyp
AT1G26440	UPS5	Light DOWN Cot + Hyp
AT1G26780	MYB117	Light DOWN Cot + Hyp
AT1G27210	NA	Light DOWN Cot + Hyp
AT1G27670	NA	Light DOWN Cot + Hyp
AT1G28260	SMG7L	Light DOWN Cot + Hyp
AT1G28330	DYL1	Light DOWN Cot + Hyp
AT1G28960	NUDT15	Light DOWN Cot + Hyp
AT1G29025	NA	Light DOWN Cot + Hyp
AT1G29050	TBL38	Light DOWN Cot + Hyp
AT1G29330	ERD2A	Light DOWN Cot + Hyp
AT1G29357	NA	Light DOWN Cot + Hyp
AT1G29465	NA	Light DOWN Cot + Hyp
AT1G30730	NA	Light DOWN Cot + Hyp
AT1G32170	XTH30	Light DOWN Cot + Hyp
AT1G32450	NPF7.3	Light DOWN Cot + Hyp
AT1G33170	NA	Light DOWN Cot + Hyp
AT1G33440	NPF4.4	Light DOWN Cot + Hyp
AT1G33610	NA	Light DOWN Cot + Hyp
AT1G34110	NA	Light DOWN Cot + Hyp
AT1G34630	NA	Light DOWN Cot + Hyp
AT1G34760	GRF11	Light DOWN Cot + Hyp
AT1G36060	ERF055	Light DOWN Cot + Hyp
AT1G44800	NA	Light DOWN Cot + Hyp
AT1G44830	ERF014	Light DOWN Cot + Hyp
AT1G45165	NA	Light DOWN Cot + Hyp
AT1G46554	NA	Light DOWN Cot + Hyp
AT1G47270	TULP6	Light DOWN Cot + Hyp
AT1G47860	NA	Light DOWN Cot + Hyp
AT1G48130	PER1	Light DOWN Cot + Hyp
AT1G48430	NA	Light DOWN Cot + Hyp
AT1G49032	NA	Light DOWN Cot + Hyp
AT1G49130	COL8	Light DOWN Cot + Hyp
AT1G49240	ACT8	Light DOWN Cot + Hyp
AT1G50950	NA	Light DOWN Cot + Hyp
AT1G51645	NA	Light DOWN Cot + Hyp
AT1G51940	LYK3	Light DOWN Cot + Hyp
AT1G52190	NPF1.2	Light DOWN Cot + Hyp
AT1G52240	ATROPGEF11	Light DOWN Cot + Hyp
AT1G52830	IAA6	Light DOWN Cot + Hyp
AT1G54100	ALDH7B4	Light DOWN Cot + Hyp
AT1G55810	UKL3	Light DOWN Cot + Hyp
AT1G56145	NA	Light DOWN Cot + Hyp
AT1G58180	BCA6	Light DOWN Cot + Hyp
AT1G58410	RXW24L	Light DOWN Cot + Hyp
AT1G59590	ZCF37	Light DOWN Cot + Hyp
AT1G60010	NA	Light DOWN Cot + Hyp
AT1G60060	NA	Light DOWN Cot + Hyp
AT1G60610	NA	Light DOWN Cot + Hyp
AT1G61360	NA	Light DOWN Cot + Hyp
AT1G62440	LRX2	Light DOWN Cot + Hyp
AT1G62760	NA	Light DOWN Cot + Hyp
AT1G62770	NA	Light DOWN Cot + Hyp
AT1G63860	NA	Light DOWN Cot + Hyp
AT1G64230	UBC28	Light DOWN Cot + Hyp
AT1G64660	MGL	Light DOWN Cot + Hyp
AT1G65845	NA	Light DOWN Cot + Hyp
AT1G65920	NA	Light DOWN Cot + Hyp
AT1G66280	BGLU22	Light DOWN Cot + Hyp
AT1G67105	NA	Light DOWN Cot + Hyp
AT1G67265	DVL3	Light DOWN Cot + Hyp
AT1G67590	NA	Light DOWN Cot + Hyp
AT1G67865	NA	Light DOWN Cot + Hyp
AT1G68110	NA	Light DOWN Cot + Hyp
AT1G69040	ACR4	Light DOWN Cot + Hyp
AT1G69360	NA	Light DOWN Cot + Hyp
AT1G69430	NA	Light DOWN Cot + Hyp
AT1G69526	NA	Light DOWN Cot + Hyp
AT1G70710	CEL1	Light DOWN Cot + Hyp
AT1G70990	NA	Light DOWN Cot + Hyp
AT1G72180	NA	Light DOWN Cot + Hyp
AT1G72200	ATL11	Light DOWN Cot + Hyp
AT1G72290	NA	Light DOWN Cot + Hyp
AT1G72410	NA	Light DOWN Cot + Hyp
AT1G72855	NA	Light DOWN Cot + Hyp
AT1G73120	NA	Light DOWN Cot + Hyp
AT1G73260	ATKTI1	Light DOWN Cot + Hyp
AT1G74490	NA	Light DOWN Cot + Hyp
AT1G75180	NA	Light DOWN Cot + Hyp
AT1G75240	ZHD5	Light DOWN Cot + Hyp
AT1G75450	CKX5	Light DOWN Cot + Hyp
AT1G76410	ATL8	Light DOWN Cot + Hyp
AT1G76500	AHL29	Light DOWN Cot + Hyp
AT1G76560	CP12-3	Light DOWN Cot + Hyp
AT1G76590	NA	Light DOWN Cot + Hyp
AT1G76930	ATEXT4	Light DOWN Cot + Hyp
AT1G77200	ERF037	Light DOWN Cot + Hyp
AT1G77330	NA	Light DOWN Cot + Hyp
AT1G77380	AAP3	Light DOWN Cot + Hyp
AT1G78660	GGH1	Light DOWN Cot + Hyp
AT1G79700	NA	Light DOWN Cot + Hyp
AT1G79900	BAC2	Light DOWN Cot + Hyp
AT1G80160	NA	Light DOWN Cot + Hyp
AT1G80180	NA	Light DOWN Cot + Hyp
AT1G80240	NA	Light DOWN Cot + Hyp
AT1G80440	NA	Light DOWN Cot + Hyp
AT1G80830	NRAMP1	Light DOWN Cot + Hyp
AT2G01190	NA	Light DOWN Cot + Hyp
AT2G01610	NA	Light DOWN Cot + Hyp
AT2G05518	NA	Light DOWN Cot + Hyp
AT2G06002	NA	Light DOWN Cot + Hyp
AT2G07042	NA	Light DOWN Cot + Hyp
AT2G07180	NA	Light DOWN Cot + Hyp
AT2G14878	NA	Light DOWN Cot + Hyp
AT2G14900	GASA7	Light DOWN Cot + Hyp
AT2G15090	KCS8	Light DOWN Cot + Hyp
AT2G15880	PEX3	Light DOWN Cot + Hyp
AT2G15890	MEE14	Light DOWN Cot + Hyp
AT2G16050	NA	Light DOWN Cot + Hyp
AT2G17260	GLR2	Light DOWN Cot + Hyp
AT2G17290	CPK6	Light DOWN Cot + Hyp
AT2G17430	MLO7	Light DOWN Cot + Hyp
AT2G17440	PIRL5	Light DOWN Cot + Hyp
AT2G17500	NA	Light DOWN Cot + Hyp
AT2G17660	NA	Light DOWN Cot + Hyp
AT2G17880	NA	Light DOWN Cot + Hyp
AT2G18196	NA	Light DOWN Cot + Hyp
AT2G18280	TULP2	Light DOWN Cot + Hyp
AT2G18440	GUT15	Light DOWN Cot + Hyp
AT2G18670	ATL56	Light DOWN Cot + Hyp
AT2G18700	TPS11	Light DOWN Cot + Hyp
AT2G19660	NA	Light DOWN Cot + Hyp
AT2G19810	NA	Light DOWN Cot + Hyp
AT2G19900	NADP-ME1	Light DOWN Cot + Hyp
AT2G20120	COV1	Light DOWN Cot + Hyp
AT2G21500	NA	Light DOWN Cot + Hyp
AT2G21630	NA	Light DOWN Cot + Hyp
AT2G21910	CYP96A5	Light DOWN Cot + Hyp
AT2G22330	CYP79B3	Light DOWN Cot + Hyp
AT2G22680	NA	Light DOWN Cot + Hyp
AT2G22890	FAD4L2	Light DOWN Cot + Hyp
AT2G22900	GT7	Light DOWN Cot + Hyp
AT2G23330	NA	Light DOWN Cot + Hyp
AT2G24220	PUP5	Light DOWN Cot + Hyp
AT2G24240	NA	Light DOWN Cot + Hyp
AT2G24260	BHLH66	Light DOWN Cot + Hyp
AT2G24300	CBP60E	Light DOWN Cot + Hyp
[truncated: 3,763 more rows]
